# Supplementary material for: cis-Bis(2,2′-bipyridine-κ2 N,N′)dichloridocobalt(II) trihydrate
Source: Acta Crystallogr Sect E Struct Rep Online. 2011 Mar 19;67(Pt 4):m468. doi: 10.1107/S1600536811009251 (PMC3099996; doi:10.1107/S1600536811009251)
Supplement: Supplementary file 1 [file e-67-0m468-sup1.cif]

##############################################################################
###                                                                        ###
###        Electronic paper (Acta Crystallographica Section E)             ###
###                                                                        ###
##############################################################################
#                                                                            #
# This CIF contains the data in a paper accepted for publication in Acta     #
# Crystallographica Section E. It conforms to the requirements of Notes      #
# for Authors for Section E, and has been peer reviewed under the auspices   #
# of the IUCr Commission on Journals.                                        #
#                                                                            #
# Full details of the Crystallographic Information File format               #
# are given in the paper "The Crystallographic Information File (CIF):       #
# a New Standard Archive File for Crystallography" by S. R. Hall, F. H.      #
# Allen and I. D. Brown [Acta Cryst. (1991), A47, 655-685].                  #
#                                                                            #
# The current version of the core CIF dictionary is obtainable from          #
# ftp://ftp.iucr.org/pub/cif_core.dic. The current version number is 2.4.    #
#                                                                            #
# Software is freely available for graphical display of the structure(s) in  #
# this CIF.  For information consult the CIF home page http://www.iucr.org/  #
# cif/home.html                                                              #
#                                                                            #
# This file may be used for bona fide research purposes within the           #
# scientific community so long as proper attribution is given to the journal # 
# article from which it was obtained.                                        #
#                                                                            #
##############################################################################
                                             
data_I
_audit_creation_method     SHELXL-97
_chemical_name_systematic
;
<i>cis</i>-Bis(2,2'-bipyridine-\k^2^<i>N</i>,<i>N</i>')dichloridocobalt(II)
trihydrate
;
_chemical_name_common     ?
_chemical_formula_moiety     'C20 H16 Cl2 Co N4, 3(H2 O)'
_chemical_formula_sum     'C20 H22 Cl2 Co N4 O3'
_chemical_formula_iupac     '[Co Cl2 (C10 H8 N2)2], 3H2 O'
_chemical_formula_weight     496.25
_chemical_melting_point     ?
_symmetry_cell_setting     monoclinic
_symmetry_space_group_name_H-M     'C 2/c'
_symmetry_space_group_name_Hall     -C2yc
loop_
    _symmetry_equiv_pos_as_xyz
    'x, y, z'
    '-x, y, -z+1/2'
    'x+1/2, y+1/2, z'
    '-x+1/2, y+1/2, -z+1/2'
    '-x, -y, -z'
    'x, -y, z-1/2'
    '-x+1/2, -y+1/2, -z'
    'x+1/2, -y+1/2, z-1/2'
_cell_length_a     18.3644(8)
_cell_length_b     13.1902(8)
_cell_length_c     10.8854(6)
_cell_angle_alpha     90.00
_cell_angle_beta     120.030(4)
_cell_angle_gamma     90.00
_cell_volume     2282.8(2)
_cell_formula_units_Z     4
_cell_measurement_reflns_used     6958
_cell_measurement_theta_min     2.43
_cell_measurement_theta_max     25.41
_cell_measurement_temperature     293(2)
_exptl_crystal_description     block
_exptl_crystal_colour     red
_exptl_crystal_size_max     0.30
_exptl_crystal_size_mid     0.20
_exptl_crystal_size_min     0.20
_exptl_crystal_density_diffrn     1.444
_exptl_crystal_density_meas     ?
_exptl_crystal_density_method     'not measured'
_exptl_crystal_F_000     1020
_exptl_absorpt_coefficient_mu     1.014
_exptl_absorpt_correction_type     multi-scan
_exptl_absorpt_process_details     '(SADABS; Bruker, 2004)'
_exptl_absorpt_correction_T_min     0.7207
_exptl_absorpt_correction_T_max     0.8230
_exptl_special_details
;
;
_diffrn_ambient_temperature     293(2)
_diffrn_radiation_type     MoK\a
_diffrn_radiation_wavelength     0.71073
_diffrn_radiation_source     'fine-focus sealed tube'
_diffrn_radiation_monochromator     graphite
_diffrn_measurement_device_type     'Bruker Kappa APEXII CCD'
_diffrn_measurement_method     '\w and \f'
_diffrn_detector_area_resol_mean     ?
_diffrn_reflns_number     18022
_diffrn_reflns_av_R_equivalents     0.0509
_diffrn_reflns_av_sigmaI/netI     0.0255
_diffrn_reflns_theta_min     2.01
_diffrn_reflns_theta_max     25.64
_diffrn_reflns_theta_full     25.64
_diffrn_measured_fraction_theta_max     0.982
_diffrn_measured_fraction_theta_full     0.982
_diffrn_reflns_limit_h_min     -22
_diffrn_reflns_limit_h_max     19
_diffrn_reflns_limit_k_min     -15
_diffrn_reflns_limit_k_max     15
_diffrn_reflns_limit_l_min     -13
_diffrn_reflns_limit_l_max     13
_diffrn_standards_number     ?
_diffrn_standards_interval_count     ?
_diffrn_standards_interval_time     ?
_diffrn_standards_decay_%     0
_refine_special_details
;
Refinement of <i>F</i>^2^ against ALL reflections. The weighted <i>R</i>-factor
<i>wR</i> and goodness of fit <i>S</i> are based on <i>F</i>^2^, conventional
<i>R</i>-factors <i>R</i> are based on <i>F</i>, with <i>F</i> set to zero for
negative <i>F</i>^2^. The threshold expression of <i>F</i>^2^ >
\s(<i>F</i>^2^) is used only for calculating <i>R</i>-factors(gt) <i>etc</i>.
and is not relevant to the choice of reflections for refinement.
<i>R</i>-factors based on <i>F</i>^2^ are statistically about twice as large
as those based on <i>F</i>, and <i>R</i>- factors based on ALL data will be
even larger.
;
_reflns_number_total     2123
_reflns_number_gt     1731
_reflns_threshold_expression     I>2\s(I)
_refine_ls_structure_factor_coef     Fsqd
_refine_ls_matrix_type     full
_refine_ls_R_factor_all     0.0605
_refine_ls_R_factor_gt     0.0453
_refine_ls_wR_factor_gt     0.1260
_refine_ls_wR_factor_ref     0.1432
_refine_ls_goodness_of_fit_ref     1.186
_refine_ls_restrained_S_all     1.185
_refine_ls_number_reflns     2123
_refine_ls_number_parameters     152
_refine_ls_number_restraints     4
_refine_ls_hydrogen_treatment     mixed
_refine_ls_weighting_scheme     calc
_refine_ls_weighting_details
         'calc w=1/[\s^2^(Fo^2^)+(0.0754P)^2^+3.2510P] where P=(Fo^2^+2Fc^2^)/3'
_atom_sites_solution_hydrogens     geom
_atom_sites_solution_primary     direct
_atom_sites_solution_secondary     difmap
_refine_ls_shift/su_max     0.000
_refine_ls_shift/su_mean     0.000
_refine_diff_density_max     0.672
_refine_diff_density_min     -0.645
_refine_ls_extinction_method     'SHELXL97 (Sheldrick, 1997)'
_refine_ls_extinction_coef     0.0015(5)
_refine_ls_extinction_expression
                                  'Fc^*^=kFc[1+0.001xFc^2^\l^3^/sin(2\q)]^-1/4^'
loop_
    _atom_type_symbol
    _atom_type_description
    _atom_type_scat_dispersion_real
    _atom_type_scat_dispersion_imag
    _atom_type_scat_source
    'C' 'C' 0.0033 0.0016
                         'International Tables Vol C Tables 4.2.6.8 and 6.1.1.4'
    'H' 'H' 0.0000 0.0000
                         'International Tables Vol C Tables 4.2.6.8 and 6.1.1.4'
    'N' 'N' 0.0061 0.0033
                         'International Tables Vol C Tables 4.2.6.8 and 6.1.1.4'
    'O' 'O' 0.0106 0.0060
                         'International Tables Vol C Tables 4.2.6.8 and 6.1.1.4'
    'Cl' 'Cl' 0.1484 0.1585
                         'International Tables Vol C Tables 4.2.6.8 and 6.1.1.4'
    'Co' 'Co' 0.3494 0.9721
                         'International Tables Vol C Tables 4.2.6.8 and 6.1.1.4'
_computing_data_collection     'APEX2 (Bruker, 2004)'
_computing_cell_refinement     'APEX2 and SAINT (Bruker, 2004)'
_computing_data_reduction     'SAINT and XPREP (Bruker, 2004)'
_computing_structure_solution     'SIR92 (Altomare <i>et al.</i>, 1993)'
_computing_structure_refinement     'SHELXL97 (Sheldrick, 2008)'
_computing_molecular_graphics
              'ORTEP-3 (Farrugia, 1997) and Mercury (Bruno <i>et al.</i>, 2002)'
_computing_publication_material     'PLATON (Spek, 2009)'
loop_
    _atom_site_type_symbol
    _atom_site_label
    _atom_site_fract_x
    _atom_site_fract_y
    _atom_site_fract_z
    _atom_site_U_iso_or_equiv
    _atom_site_adp_type
    _atom_site_calc_flag
    _atom_site_refinement_flags
    _atom_site_occupancy
    _atom_site_disorder_assembly
    _atom_site_disorder_group
    C C1 0.9376(3) 0.3673(3) 0.5122(5) 0.0632(11) Uani d . 1 . .
    H H1 0.9858 0.3506 0.5089 0.076 Uiso calc R 1 . .
    C C2 0.8848(3) 0.4410(4) 0.4210(6) 0.0774(14) Uani d . 1 . .
    H H2 0.8973 0.4740 0.3583 0.093 Uiso calc R 1 . .
    C C3 0.8134(3) 0.4643(4) 0.4254(6) 0.0772(14) Uani d . 1 . .
    H H3 0.7768 0.5140 0.3658 0.093 Uiso calc R 1 . .
    C C4 0.7964(3) 0.4142(3) 0.5176(5) 0.0610(11) Uani d . 1 . .
    H H4 0.7476 0.4288 0.5202 0.073 Uiso calc R 1 . .
    C C5 0.8517(2) 0.3418(2) 0.6070(4) 0.0428(8) Uani d . 1 . .
    C C6 0.8377(2) 0.2843(2) 0.7097(3) 0.0394(8) Uani d . 1 . .
    C C7 0.7668(2) 0.2959(3) 0.7214(4) 0.0518(9) Uani d . 1 . .
    H H7 0.7247 0.3408 0.6623 0.062 Uiso calc R 1 . .
    C C8 0.7588(2) 0.2405(4) 0.8212(5) 0.0599(10) Uani d . 1 . .
    H H8 0.7120 0.2486 0.8319 0.072 Uiso calc R 1 . .
    C C9 0.8211(2) 0.1730(3) 0.9046(4) 0.0576(10) Uani d . 1 . .
    H H9 0.8171 0.1344 0.9725 0.069 Uiso calc R 1 . .
    C C10 0.8893(2) 0.1635(3) 0.8859(4) 0.0472(8) Uani d . 1 . .
    H H10 0.9310 0.1172 0.9419 0.057 Uiso calc R 1 . .
    N N1 0.92249(18) 0.3194(2) 0.6043(3) 0.0449(7) Uani d . 1 . .
    N N2 0.89867(17) 0.2174(2) 0.7915(3) 0.0392(6) Uani d . 1 . .
    O O1 0.8926(3) -0.0960(3) 0.7511(4) 0.0902(12) Uani d D 1 . .
    Cl Cl1 0.92474(5) 0.07552(7) 0.56901(9) 0.0448(3) Uani d . 1 . .
    Co Co1 1.0000 0.20323(5) 0.7500 0.0367(3) Uani d S 1 . .
    O O2 1.0000 -0.2593(12) 0.7500 0.169(6) Uani d SP 0.734(17) A 1
    O O3 1.0000 -0.4227 0.7500 0.174(19) Uani d SP 0.269(17) B 2
    H H1A 0.911(4) -0.046(3) 0.724(5) 0.11(2) Uiso d D 1 . .
    H H1B 0.904(4) -0.085(4) 0.836(3) 0.11(2) Uiso d D 1 . .
loop_
    _atom_site_aniso_label
    _atom_site_aniso_U_11
    _atom_site_aniso_U_22
    _atom_site_aniso_U_33
    _atom_site_aniso_U_12
    _atom_site_aniso_U_13
    _atom_site_aniso_U_23
    C1 0.043(2) 0.068(3) 0.071(3) -0.0005(18) 0.023(2) 0.021(2)
    C2 0.061(3) 0.076(3) 0.083(3) 0.003(2) 0.027(2) 0.042(3)
    C3 0.057(3) 0.062(3) 0.088(3) 0.011(2) 0.018(2) 0.036(2)
    C4 0.046(2) 0.050(2) 0.070(3) 0.0110(17) 0.016(2) 0.0131(19)
    C5 0.0330(17) 0.0354(17) 0.0441(18) -0.0011(13) 0.0074(14) -0.0034(14)
    C6 0.0301(17) 0.0368(17) 0.0399(17) 0.0027(12) 0.0089(14) -0.0068(14)
    C7 0.0332(19) 0.059(2) 0.051(2) 0.0130(15) 0.0122(16) -0.0016(17)
    C8 0.045(2) 0.077(3) 0.064(2) 0.014(2) 0.032(2) 0.001(2)
    C9 0.049(2) 0.074(3) 0.053(2) 0.0112(19) 0.0282(19) 0.007(2)
    C10 0.0359(18) 0.055(2) 0.0461(19) 0.0082(16) 0.0174(15) 0.0074(17)
    N1 0.0331(15) 0.0416(16) 0.0487(16) -0.0004(12) 0.0120(13) 0.0027(13)
    N2 0.0265(14) 0.0427(16) 0.0394(14) 0.0044(11) 0.0098(11) 0.0005(12)
    O1 0.101(3) 0.110(3) 0.064(2) -0.057(2) 0.044(2) -0.018(2)
    Cl1 0.0335(5) 0.0513(6) 0.0415(5) -0.0071(3) 0.0128(4) -0.0062(3)
    Co1 0.0238(4) 0.0402(4) 0.0382(4) 0.000 0.0097(3) 0.000
    O2 0.133(10) 0.217(14) 0.117(8) 0.000 0.032(7) 0.000
    O3 0.20(3) 0.28(5) 0.11(2) 0.000 0.12(2) 0.000
_geom_special_details
;
All e.s.d.'s (except the e.s.d. in the dihedral angle between two l.s. planes)
are estimated using the full covariance matrix. The cell e.s.d.'s are taken
into account individually in the estimation of e.s.d.'s in distances, angles
and torsion angles; correlations between e.s.d.'s in cell parameters are only
used when they are defined by crystal symmetry. An approximate (isotropic)
treatment of cell e.s.d.'s is used for estimating e.s.d.'s involving l.s.
planes.
;
loop_
    _geom_bond_atom_site_label_1
    _geom_bond_atom_site_label_2
    _geom_bond_site_symmetry_2
    _geom_bond_distance
    _geom_bond_publ_flag
    C1 N1 . 1.327(5) ?
    C1 C2 . 1.381(6) ?
    C1 H1 . 0.9300 ?
    C2 C3 . 1.370(7) ?
    C2 H2 . 0.9300 ?
    C3 C4 . 1.362(6) ?
    C3 H3 . 0.9300 ?
    C4 C5 . 1.379(5) ?
    C4 H4 . 0.9300 ?
    C5 N1 . 1.348(4) ?
    C5 C6 . 1.476(5) ?
    C6 N2 . 1.351(4) ?
    C6 C7 . 1.378(5) ?
    C7 C8 . 1.377(6) ?
    C7 H7 . 0.9300 ?
    C8 C9 . 1.373(6) ?
    C8 H8 . 0.9300 ?
    C9 C10 . 1.373(5) ?
    C9 H9 . 0.9300 ?
    C10 N2 . 1.329(5) ?
    C10 H10 . 0.9300 ?
    N1 Co1 . 2.151(3) ?
    N2 Co1 . 2.132(3) ?
    O1 H1A . 0.86(6) ?
    O1 H1B . 0.85(3) ?
    Cl1 Co1 . 2.4298(9) ?
    Co1 N2 2_756 2.132(3) ?
    Co1 N1 2_756 2.151(3) ?
    Co1 Cl1 2_756 2.4298(9) ?
loop_
    _geom_angle_atom_site_label_1
    _geom_angle_atom_site_label_2
    _geom_angle_atom_site_label_3
    _geom_angle_site_symmetry_1
    _geom_angle_site_symmetry_3
    _geom_angle
    _geom_angle_publ_flag
    N1 C1 C2 . . 122.8(4) ?
    N1 C1 H1 . . 118.6 ?
    C2 C1 H1 . . 118.6 ?
    C3 C2 C1 . . 118.2(4) ?
    C3 C2 H2 . . 120.9 ?
    C1 C2 H2 . . 120.9 ?
    C4 C3 C2 . . 119.5(4) ?
    C4 C3 H3 . . 120.2 ?
    C2 C3 H3 . . 120.2 ?
    C3 C4 C5 . . 119.8(4) ?
    C3 C4 H4 . . 120.1 ?
    C5 C4 H4 . . 120.1 ?
    N1 C5 C4 . . 120.9(4) ?
    N1 C5 C6 . . 116.1(3) ?
    C4 C5 C6 . . 123.0(3) ?
    N2 C6 C7 . . 121.4(3) ?
    N2 C6 C5 . . 115.7(3) ?
    C7 C6 C5 . . 122.9(3) ?
    C8 C7 C6 . . 119.5(3) ?
    C8 C7 H7 . . 120.2 ?
    C6 C7 H7 . . 120.2 ?
    C9 C8 C7 . . 118.9(3) ?
    C9 C8 H8 . . 120.6 ?
    C7 C8 H8 . . 120.6 ?
    C10 C9 C8 . . 118.8(4) ?
    C10 C9 H9 . . 120.6 ?
    C8 C9 H9 . . 120.6 ?
    N2 C10 C9 . . 123.1(3) ?
    N2 C10 H10 . . 118.4 ?
    C9 C10 H10 . . 118.4 ?
    C1 N1 C5 . . 118.7(3) ?
    C1 N1 Co1 . . 125.8(3) ?
    C5 N1 Co1 . . 115.4(2) ?
    C10 N2 C6 . . 118.2(3) ?
    C10 N2 Co1 . . 125.5(2) ?
    C6 N2 Co1 . . 116.2(2) ?
    H1A O1 H1B . . 109(5) ?
    N2 Co1 N2 . 2_756 169.92(15) ?
    N2 Co1 N1 . 2_756 96.14(11) ?
    N2 Co1 N1 2_756 2_756 76.58(11) ?
    N2 Co1 N1 . . 76.58(11) ?
    N2 Co1 N1 2_756 . 96.14(11) ?
    N1 Co1 N1 2_756 . 89.19(16) ?
    N2 Co1 Cl1 . . 91.72(8) ?
    N2 Co1 Cl1 2_756 . 95.26(8) ?
    N1 Co1 Cl1 2_756 . 171.64(8) ?
    N1 Co1 Cl1 . . 89.88(8) ?
    N2 Co1 Cl1 . 2_756 95.26(8) ?
    N2 Co1 Cl1 2_756 2_756 91.72(8) ?
    N1 Co1 Cl1 2_756 2_756 89.88(8) ?
    N1 Co1 Cl1 . 2_756 171.64(8) ?
    Cl1 Co1 Cl1 . 2_756 92.22(5) ?
loop_
    _geom_torsion_atom_site_label_1
    _geom_torsion_atom_site_label_2
    _geom_torsion_atom_site_label_3
    _geom_torsion_atom_site_label_4
    _geom_torsion_site_symmetry_1
    _geom_torsion_site_symmetry_2
    _geom_torsion_site_symmetry_3
    _geom_torsion_site_symmetry_4
    _geom_torsion
    _geom_torsion_publ_flag
    N1 C1 C2 C3 . . . . -0.8(8) ?
    C1 C2 C3 C4 . . . . -0.5(8) ?
    C2 C3 C4 C5 . . . . 1.0(8) ?
    C3 C4 C5 N1 . . . . -0.3(6) ?
    C3 C4 C5 C6 . . . . -180.0(4) ?
    N1 C5 C6 N2 . . . . 1.5(4) ?
    C4 C5 C6 N2 . . . . -178.8(3) ?
    N1 C5 C6 C7 . . . . -177.5(3) ?
    C4 C5 C6 C7 . . . . 2.2(5) ?
    N2 C6 C7 C8 . . . . 1.9(5) ?
    C5 C6 C7 C8 . . . . -179.1(3) ?
    C6 C7 C8 C9 . . . . -1.5(6) ?
    C7 C8 C9 C10 . . . . 0.3(7) ?
    C8 C9 C10 N2 . . . . 0.7(6) ?
    C2 C1 N1 C5 . . . . 1.5(6) ?
    C2 C1 N1 Co1 . . . . 179.7(4) ?
    C4 C5 N1 C1 . . . . -1.0(5) ?
    C6 C5 N1 C1 . . . . 178.7(3) ?
    C4 C5 N1 Co1 . . . . -179.3(3) ?
    C6 C5 N1 Co1 . . . . 0.4(4) ?
    C9 C10 N2 C6 . . . . -0.4(5) ?
    C9 C10 N2 Co1 . . . . -177.4(3) ?
    C7 C6 N2 C10 . . . . -0.9(5) ?
    C5 C6 N2 C10 . . . . 180.0(3) ?
    C7 C6 N2 Co1 . . . . 176.4(3) ?
    C5 C6 N2 Co1 . . . . -2.7(4) ?
    C10 N2 Co1 N2 . . . 2_756 -136.3(3) ?
    C6 N2 Co1 N2 . . . 2_756 46.6(2) ?
    C10 N2 Co1 N1 . . . 2_756 -93.0(3) ?
    C6 N2 Co1 N1 . . . 2_756 89.9(2) ?
    C10 N2 Co1 N1 . . . . 179.3(3) ?
    C6 N2 Co1 N1 . . . . 2.2(2) ?
    C10 N2 Co1 Cl1 . . . . 89.8(3) ?
    C6 N2 Co1 Cl1 . . . . -87.3(2) ?
    C10 N2 Co1 Cl1 . . . 2_756 -2.6(3) ?
    C6 N2 Co1 Cl1 . . . 2_756 -179.7(2) ?
    C1 N1 Co1 N2 . . . . -179.5(3) ?
    C5 N1 Co1 N2 . . . . -1.3(2) ?
    C1 N1 Co1 N2 . . . 2_756 7.5(3) ?
    C5 N1 Co1 N2 . . . 2_756 -174.3(2) ?
    C1 N1 Co1 N1 . . . 2_756 83.9(3) ?
    C5 N1 Co1 N1 . . . 2_756 -97.9(3) ?
    C1 N1 Co1 Cl1 . . . . -87.7(3) ?
    C5 N1 Co1 Cl1 . . . . 90.5(2) ?
loop_
    _geom_hbond_atom_site_label_D
    _geom_hbond_atom_site_label_H
    _geom_hbond_atom_site_label_A
    _geom_hbond_site_symmetry_A
    _geom_hbond_distance_DH
    _geom_hbond_distance_HA
    _geom_hbond_distance_DA
    _geom_hbond_angle_DHA
    O1 H1A Cl1 . 0.86(6) 2.43(5) 3.250(4) 160(5)
    O1 H1B Cl1 6_556 0.85(3) 2.37(4) 3.218(4) 172(4)
data_global
_journal_date_recd_electronic     2011-02-17
_journal_date_accepted     2011-03-10
_journal_name_full     'Acta Crystallographica, Section E'
_journal_year     2011
_journal_volume     67
_journal_issue      4
_journal_page_first     m468
_journal_page_last     m468
_journal_paper_category     QM
_journal_coeditor_code     BQ2282
_publ_contact_author_name     'A. Dayalan'
_publ_contact_author_address
;
Department of Chemistry
Loyola College (Autonomous)
Chennai 600 034
India
;
_publ_contact_author_email     dayalan77@gmail.com
_publ_contact_author_phone      9444123759
_publ_section_title
;
<i>cis</i>-Bis(2,2'-bipyridine-\k^2^<i>N</i>,<i>N</i>')dichloridocobalt(II)
trihydrate
;
loop_
    _publ_author_name
    _publ_author_footnote
    _publ_author_address
    'Arun Kumar, K.' .
;
Department of Chemistry,
Loyola College (Autonomous)
Chennai 600 034,
India
;
    'Amuthaselvi, M.' .
;
Department of Chemistry,
Loyola College (Autonomous)
Chennai 600 034,
India
;
    'Dayalan, A.' .
;
Department of Chemistry,
Loyola College (Autonomous)
Chennai 600 034,
India
;
