# Supplementary material for: cis-Bis(2,2′-bipyridine-κ2 N,N′)dichloridocobalt(II) trihydrate
Source: Acta Crystallogr Sect E Struct Rep Online. 2011 Mar 19;67(Pt 4):m468. doi: 10.1107/S1600536811009251 (PMC3099996; doi:10.1107/S1600536811009251)
Supplement: Supplementary file 2 [file e-67-0m468-Isup2.hkl]

# 
# h,k,l, Fc-squared, Fo-squared, sigma(Fo-squared) and status flag 
# 
data_I
_shelx_title ' LC42 in C2/c' 
_shelx_refln_list_code          4 
_shelx_F_calc_maximum      253.67 
_exptl_crystal_F_000      1020.00 
_reflns_d_resolution_high  0.8213 
 
loop_ 
 _symmetry_equiv_pos_as_xyz 
 'x, y, z' 
 '-x, y, -z+1/2' 
 'x+1/2, y+1/2, z' 
 '-x+1/2, y+1/2, -z+1/2' 
 '-x, -y, -z' 
 'x, -y, z-1/2' 
 '-x+1/2, -y+1/2, -z' 
 'x+1/2, -y+1/2, z-1/2' 
 
_cell_length_a    18.3644 
_cell_length_b    13.1902 
_cell_length_c    10.8854 
_cell_angle_alpha  90.000 
_cell_angle_beta  120.030 
_cell_angle_gamma  90.000 
 
_shelx_F_squared_multiplier     1.000 
 
loop_ 
 _refln_index_h 
 _refln_index_k 
 _refln_index_l 
 _refln_F_squared_calc 
 _refln_F_squared_meas 
 _refln_F_squared_sigma 
 _refln_observed_status 
   2   0   0     7064.37    15352.36    710.78 o 
   4   0   0     2721.30     2087.75     78.34 o 
   6   0   0     6630.89     7847.08    281.96 o 
   8   0   0      527.94      402.96     39.46 o 
  10   0   0     8548.07     9109.31    329.80 o 
  12   0   0    13082.88    14560.99    519.80 o 
  14   0   0     3218.52     3537.08    143.83 o 
  16   0   0     1710.62     1810.71     89.26 o 
  18   0   0      377.07      325.37     64.60 o 
   1   1   0     6364.62     2168.62    346.45 o 
   3   1   0     6913.33     7170.28    145.30 o 
   5   1   0    11362.51    13807.38    344.15 o 
   7   1   0      571.33      656.58     28.49 o 
   9   1   0      204.30      274.38     17.31 o 
  11   1   0     2122.32     2285.06     67.52 o 
  13   1   0     1444.77     1497.53     51.35 o 
  15   1   0      233.47      239.41     23.94 o 
  17   1   0       62.22       26.21     46.30 o 
  19   1   0       68.17       56.91     50.78 o 
   0   2   0    26973.53    27703.81    410.09 o 
   2   2   0      338.51      678.31      9.78 o 
   4   2   0    12672.79    15155.34    233.11 o 
   6   2   0     5627.45     6678.56    137.41 o 
   8   2   0    12548.75    14440.63    293.64 o 
  10   2   0      533.11      465.77     19.14 o 
  12   2   0     3717.24     4028.87    123.31 o 
  14   2   0       28.85      -10.71     22.22 o 
  16   2   0       36.67        5.49     25.59 o 
  18   2   0     1149.41     1028.20     97.24 o 
   1   3   0     2803.04     2070.83     26.50 o 
   3   3   0       76.79       47.78      2.97 o 
   5   3   0     3690.98     3975.13     54.49 o 
   7   3   0     4890.48     5415.52    102.69 o 
   9   3   0     8686.95    10227.06    256.39 o 
  11   3   0     5474.32     6041.94    174.35 o 
  13   3   0      838.76      810.76     40.86 o 
  15   3   0       57.50       36.36     16.50 o 
  17   3   0      903.43     1083.60     94.53 o 
   0   4   0      316.68      254.23     14.61 o 
   2   4   0     1767.54     1541.53     20.95 o 
   4   4   0     8712.09     9102.22    112.71 o 
   6   4   0     3157.48     3238.24     45.19 o 
   8   4   0     4166.47     4964.15     78.59 o 
  10   4   0      142.68      180.49     10.79 o 
  12   4   0      559.67      646.51     28.89 o 
  14   4   0      227.46      254.38     21.87 o 
  16   4   0       35.94       28.58     29.24 o 
  18   4   0      206.81      213.16     29.07 o 
   1   5   0        8.02       17.15      4.80 o 
   3   5   0     6317.99     5882.73     78.72 o 
   5   5   0    12529.78    12091.48    154.55 o 
   7   5   0     9711.10    10078.46    129.94 o 
   9   5   0     6026.77     6618.52    109.48 o 
  11   5   0     1163.62     1259.55     29.58 o 
  13   5   0      366.62      441.86     26.72 o 
  15   5   0      510.41      578.57     39.97 o 
  17   5   0      712.57      740.56     52.64 o 
   0   6   0     3093.86     2937.64     56.44 o 
   2   6   0       50.34       47.83      5.40 o 
   4   6   0       19.79       -3.83      4.39 o 
   6   6   0     6436.73     6803.57     89.12 o 
   8   6   0      371.54      380.23     10.57 o 
  10   6   0       53.86       61.28      7.10 o 
  12   6   0       89.46       90.47     11.92 o 
  14   6   0      113.52       96.97     13.91 o 
  16   6   0        1.75      -14.19     14.19 o 
   1   7   0    14360.71    13044.04    178.34 o 
   3   7   0     7085.81     7043.13    110.60 o 
   5   7   0      871.31      952.61     17.52 o 
   7   7   0       11.30       17.27      6.10 o 
   9   7   0      219.44      287.88     11.00 o 
  11   7   0     2255.79     2302.95     45.22 o 
  13   7   0     3108.89     3051.08     62.60 o 
  15   7   0     1774.21     1760.95     48.33 o 
  17   7   0       86.36      106.72     19.27 o 
   0   8   0    13472.26    13406.03    266.05 o 
   2   8   0     2645.66     2577.85     40.27 o 
   4   8   0       12.72        8.22      6.30 o 
   6   8   0        4.30       -6.45      6.45 o 
   8   8   0        6.50       -7.51      7.51 o 
  10   8   0     1349.19     1469.47     33.28 o 
  12   8   0     1333.14     1278.63     32.75 o 
  14   8   0     1207.46     1174.55     38.20 o 
  16   8   0      359.56      295.51     22.16 o 
   1   9   0      653.34      720.51     21.33 o 
   3   9   0      372.40      447.23     14.06 o 
   5   9   0        7.01       -7.18      7.18 o 
   7   9   0      763.22      860.26     24.15 o 
   9   9   0     1317.78     1410.98     33.25 o 
  11   9   0      310.94      309.17     20.80 o 
  13   9   0        7.10      -14.01     14.01 o 
  15   9   0       30.46       40.76     15.41 o 
   0  10   0     1471.89     1303.02     40.04 o 
   2  10   0     1409.02     1163.65     24.86 o 
   4  10   0     1480.57     1473.10     32.61 o 
   6  10   0      415.88      365.20     16.14 o 
   8  10   0      741.30      706.19     23.89 o 
  10  10   0     1404.67     1376.38     41.51 o 
  12  10   0      899.56      899.49     33.35 o 
  14  10   0      335.80      317.53     21.57 o 
   1  11   0      385.84      328.18     16.15 o 
   3  11   0       35.75       20.28     12.15 o 
   5  11   0        8.42      -10.69     11.29 o 
   7  11   0       37.72       27.39     12.19 o 
   9  11   0      134.13       71.51     17.09 o 
  11  11   0       75.15       39.18     19.19 o 
  13  11   0       26.63       13.24     18.82 o 
   0  12   0        2.01      -17.69     17.69 o 
   2  12   0      271.20      209.91     17.10 o 
   4  12   0     1256.99     1294.07     37.08 o 
   6  12   0     1592.28     1739.07     39.48 o 
   8  12   0      932.87      995.82     33.62 o 
  10  12   0      166.10      121.18     22.76 o 
  12  12   0      110.80       78.05     22.03 o 
   1  13   0       84.57       60.60     20.72 o 
   3  13   0       60.59       31.91     17.02 o 
   5  13   0     1247.80     1299.06     34.17 o 
   7  13   0     1705.83     1826.40     53.54 o 
   9  13   0      100.16       71.95     22.91 o 
  11  13   0        0.93        2.34     24.02 o 
   0  14   0     1065.57     1180.59     73.78 o 
   2  14   0      352.36      414.52     27.30 o 
   4  14   0        1.33      -17.50     17.50 o 
   6  14   0        0.50       -9.26     21.75 o 
   8  14   0       17.64        8.33     25.15 o 
   1  15   0      445.62      479.39     30.73 o 
   3  15   0      241.56      283.88     31.98 o 
   5  15   0      165.20      159.86     30.52 o 
 -17   1   1     2905.78     3151.15    184.47 o 
 -15   1   1     1850.70     2133.95    152.71 o 
 -13   1   1     2701.38     3135.71    125.33 o 
 -11   1   1      191.70      197.62     11.84 o 
  -9   1   1      372.19      443.19     16.36 o 
  -7   1   1     2203.19     2423.05     47.99 o 
  -5   1   1    11607.55    11793.55    239.74 o 
  -3   1   1     6521.44     4466.69     47.38 o 
  -1   1   1    64347.25    49000.96    741.68 o 
   1   1   1    18128.11    15262.30    223.70 o 
   3   1   1     8695.88    13521.37    388.83 o 
   5   1   1       15.29       22.97     10.09 o 
   7   1   1      488.16      541.00     27.11 o 
   9   1   1     5886.81     6593.44    194.57 o 
  11   1   1     7558.86     8142.35    211.03 o 
  13   1   1     7494.37     8125.09    212.45 o 
  15   1   1      282.35      268.64     26.32 o 
  17   1   1      151.67      119.36     35.05 o 
 -18   2   1      574.13      576.04     73.08 o 
 -16   2   1     2532.63     2642.25     90.68 o 
 -14   2   1     1135.17     1113.78     43.51 o 
 -12   2   1       96.26       84.78     11.67 o 
 -10   2   1      917.14     1232.07     30.55 o 
  -8   2   1        3.43        2.29      5.92 o 
  -6   2   1     1573.53     1761.31     31.01 o 
  -4   2   1    17906.30    20608.39    274.50 o 
  -2   2   1     1167.48      458.19      7.27 o 
   0   2   1     1474.02     2127.98     24.45 o 
   2   2   1    36836.98    42346.43    631.21 o 
   4   2   1      480.48      603.68     15.14 o 
   6   2   1     1216.63     1350.50     39.67 o 
   8   2   1     1020.87     1163.78     37.07 o 
  10   2   1     4987.09     5369.14    162.33 o 
  12   2   1     1788.74     1977.94     62.64 o 
  14   2   1       11.65       10.57     17.82 o 
  16   2   1       75.33       37.10     21.12 o 
  18   2   1        0.68       -7.98     43.09 o 
 -19   3   1      316.09      394.46     65.67 o 
 -17   3   1       12.92       25.64     19.92 o 
 -15   3   1      824.85      883.24     38.58 o 
 -13   3   1      532.01      588.70     25.04 o 
 -11   3   1     3096.64     3281.65     60.77 o 
  -9   3   1    22102.94    24813.85    423.95 o 
  -7   3   1     6404.04     6766.43    104.42 o 
  -5   3   1     2847.07     3128.27     42.05 o 
  -3   3   1    15609.63    15300.36    191.51 o 
  -1   3   1      656.21      673.27     10.12 o 
   1   3   1    58554.39    57198.19    613.97 o 
   3   3   1     2417.81     2392.77     37.95 o 
   5   3   1     5855.43     6273.01    102.92 o 
   7   3   1     1703.11     1729.29     32.77 o 
   9   3   1      239.15      330.07     16.57 o 
  11   3   1       31.70       31.36     11.33 o 
  13   3   1       14.19       -9.88     16.48 o 
  15   3   1        3.05       -5.35     18.54 o 
  17   3   1     2194.93     2182.96    143.77 o 
 -18   4   1      159.07      111.62     26.74 o 
 -16   4   1       62.52       67.47     30.06 o 
 -14   4   1     1018.84     1066.26     41.43 o 
 -12   4   1     2312.29     2386.29     50.26 o 
 -10   4   1    23374.51    25448.17    387.17 o 
  -8   4   1    14839.94    15192.90    219.60 o 
  -6   4   1     5041.88     4958.30     64.32 o 
  -4   4   1     3768.35     3748.33     47.18 o 
  -2   4   1      491.37      511.23     10.10 o 
   0   4   1      645.67      509.35      9.37 o 
   2   4   1    33480.16    33284.54    391.90 o 
   4   4   1    20486.76    21340.29    261.44 o 
   6   4   1     5258.39     5178.13     74.93 o 
   8   4   1     4136.12     4652.38     75.58 o 
  10   4   1      284.68      347.44     14.18 o 
  12   4   1      413.76      474.81     26.99 o 
  14   4   1      505.28      485.04     37.14 o 
  16   4   1     1775.05     1895.52     83.48 o 
 -19   5   1       70.30       59.33     33.48 o 
 -17   5   1      232.06      217.04     27.90 o 
 -15   5   1      129.34      114.46     17.80 o 
 -13   5   1     1043.62     1029.76     30.94 o 
 -11   5   1      299.60      232.07     10.39 o 
  -9   5   1     2346.26     2586.78     46.88 o 
  -7   5   1      929.46     1072.15     21.43 o 
  -5   5   1       71.68      136.90      5.59 o 
  -3   5   1     3998.74     3364.91     46.52 o 
  -1   5   1     1263.15     1080.15     20.79 o 
   1   5   1     3947.10     4064.54     53.77 o 
   3   5   1        0.14        9.47      4.35 o 
   5   5   1       13.99        9.66      4.90 o 
   7   5   1      658.25      829.44     17.33 o 
   9   5   1     1498.59     1548.76     32.79 o 
  11   5   1        2.04        7.25     10.57 o 
  13   5   1      252.67      307.77     22.75 o 
  15   5   1        6.46       13.94     21.47 o 
  17   5   1       85.84       47.59     29.24 o 
 -18   6   1      447.39      430.74     29.45 o 
 -16   6   1     1533.22     1464.37     46.92 o 
 -14   6   1      259.91      243.35     15.33 o 
 -12   6   1      102.96       95.91      9.87 o 
 -10   6   1     4254.95     4276.99     79.66 o 
  -8   6   1     3404.05     3620.71     57.82 o 
  -6   6   1     2722.63     2644.71     41.29 o 
  -4   6   1     4743.56     4544.40     62.17 o 
  -2   6   1     7352.03     7125.99     99.16 o 
   0   6   1     8561.61     8364.60    115.68 o 
   2   6   1    10903.35    11339.06    145.07 o 
   4   6   1        7.75       -4.91      4.91 o 
   6   6   1      271.98      244.29      8.47 o 
   8   6   1     1744.18     1745.60     30.14 o 
  10   6   1     4934.85     4956.72     94.07 o 
  12   6   1     2689.22     2713.29     66.17 o 
  14   6   1      614.93      663.44     30.15 o 
  16   6   1      251.28      297.98     42.70 o 
 -17   7   1      193.64      175.27     17.81 o 
 -15   7   1      157.44      142.38     14.43 o 
 -13   7   1      253.17      251.87     14.14 o 
 -11   7   1      176.44      192.18     11.14 o 
  -9   7   1     1328.35     1335.78     35.36 o 
  -7   7   1      457.98      476.89     12.02 o 
  -5   7   1       58.16       41.72      5.61 o 
  -3   7   1      337.73      257.59      9.14 o 
  -1   7   1     4491.74     3853.84     56.10 o 
   1   7   1     2324.33     2035.97     32.40 o 
   3   7   1      299.44      208.43      8.20 o 
   5   7   1      101.40      109.68      7.50 o 
   7   7   1      574.06      589.97     16.41 o 
   9   7   1      235.40      221.82     11.11 o 
  11   7   1      653.06      654.39     22.55 o 
  13   7   1      237.24      224.40     16.24 o 
  15   7   1       67.19       66.81     17.69 o 
 -16   8   1      507.58      507.30     36.26 o 
 -14   8   1     1365.27     1296.84     33.19 o 
 -12   8   1      560.38      559.92     20.29 o 
 -10   8   1        3.82       -7.61      7.61 o 
  -8   8   1      450.98      457.76     14.98 o 
  -6   8   1       15.50        3.30      6.51 o 
  -4   8   1     4093.15     3428.72     61.96 o 
  -2   8   1    13182.38    11926.77    172.18 o 
   0   8   1     1014.23      727.22     33.22 o 
   2   8   1      114.77       54.88      6.59 o 
   4   8   1       45.53       15.49      6.78 o 
   6   8   1      170.48      117.92      8.44 o 
   8   8   1      801.64      731.62     20.15 o 
  10   8   1     2495.46     2533.21     50.18 o 
  12   8   1      973.61     1001.98     31.89 o 
  14   8   1      535.49      544.74     23.19 o 
 -15   9   1     1458.74     1406.89     49.74 o 
 -13   9   1     1305.47     1387.17     39.23 o 
 -11   9   1      622.29      652.24     23.07 o 
  -9   9   1       90.92       53.85      9.84 o 
  -7   9   1      133.31       86.57      8.76 o 
  -5   9   1     4751.16     5025.23     73.51 o 
  -3   9   1     4197.61     4009.67     64.96 o 
  -1   9   1     6938.55     6329.32    136.97 o 
   1   9   1     1304.59     1178.23     24.24 o 
   3   9   1      167.33      167.80      9.75 o 
   5   9   1        9.13       11.09      7.56 o 
   7   9   1      556.47      613.99     17.48 o 
   9   9   1     2021.27     2194.13     48.90 o 
  11   9   1     2144.03     2216.40     54.03 o 
  13   9   1     1338.49     1326.58     56.27 o 
  15   9   1        3.51      -33.76     33.76 o 
 -14  10   1       40.07       30.69     17.79 o 
 -12  10   1      111.36       99.39     17.26 o 
 -10  10   1     1460.73     1556.22     56.53 o 
  -8  10   1      931.73      912.25     25.30 o 
  -6  10   1       83.78       77.24     12.93 o 
  -4  10   1      691.30      763.34     20.82 o 
  -2  10   1       89.72       80.53     10.14 o 
   0  10   1        1.82        0.46     10.29 o 
   2  10   1      376.96      284.48     13.46 o 
   4  10   1     1715.77     1537.10     32.03 o 
   6  10   1      294.47      268.94     14.00 o 
   8  10   1       87.77       55.25     14.68 o 
  10  10   1      148.21      138.80     17.83 o 
  12  10   1      325.18      262.72     20.20 o 
  14  10   1       23.24        8.12     24.33 o 
 -13  11   1      545.83      550.54     29.84 o 
 -11  11   1     1099.52     1141.49     52.43 o 
  -9  11   1     2099.64     2441.96     78.77 o 
  -7  11   1     1698.80     1835.31     42.66 o 
  -5  11   1      732.36      722.92     24.83 o 
  -3  11   1        3.57      -10.89     10.89 o 
  -1  11   1      187.79      208.24     13.31 o 
   1  11   1     1072.78     1166.75     29.80 o 
   3  11   1     3196.14     3415.44     76.01 o 
   5  11   1     2359.97     2587.12     52.85 o 
   7  11   1      984.28     1062.32     33.72 o 
   9  11   1      358.67      347.82     22.38 o 
  11  11   1        1.88      -12.96     15.69 o 
  13  11   1       34.27      -18.38     36.19 o 
 -12  12   1      106.11      105.02     22.03 o 
 -10  12   1      217.18      226.30     24.28 o 
  -8  12   1      323.49      311.32     23.75 o 
  -6  12   1      483.31      486.95     22.00 o 
  -4  12   1        1.43      -12.78     12.78 o 
  -2  12   1       36.10      -11.74     13.22 o 
   0  12   1       50.52       17.60     14.97 o 
   2  12   1       61.02       68.53     16.95 o 
   4  12   1      589.47      585.15     24.74 o 
   6  12   1     2133.39     2278.12     58.02 o 
   8  12   1        0.54        3.36     16.71 o 
  10  12   1      261.81      197.17     20.63 o 
 -11  13   1      109.87       75.78     23.44 o 
  -9  13   1      334.18      317.69     28.37 o 
  -7  13   1      337.73      336.62     26.56 o 
  -5  13   1      290.63      303.19     22.04 o 
  -3  13   1      298.96      325.09     22.40 o 
  -1  13   1      591.56      613.71     30.88 o 
   1  13   1      403.16      391.34     23.89 o 
   3  13   1      101.68       76.61     18.18 o 
   5  13   1      175.86      142.53     19.13 o 
   7  13   1      229.15      231.40     22.71 o 
   9  13   1      100.59      106.32     23.60 o 
 -10  14   1      237.41      228.92     64.75 o 
  -8  14   1      374.62      428.60     31.57 o 
  -6  14   1      562.00      581.40     34.71 o 
  -4  14   1        9.15       -5.42     18.43 o 
  -2  14   1      269.78      341.38     28.55 o 
   0  14   1      129.52       97.21     21.59 o 
   2  14   1      214.11      265.08     24.57 o 
   4  14   1      601.18      678.95     30.02 o 
   6  14   1      635.84      649.23     59.81 o 
   8  14   1       53.27       80.01     27.89 o 
  -7  15   1       91.16       77.20     40.27 o 
  -5  15   1        2.83      -21.46     21.46 o 
  -3  15   1        2.23        7.76     20.39 o 
  -1  15   1      512.49      525.77     31.82 o 
   1  15   1       24.53       12.99     23.52 o 
   3  15   1       34.27        4.98     25.07 o 
   5  15   1        0.24      -25.50     25.50 o 
 -16   0   2     4322.37     4340.31    220.00 o 
 -14   0   2      400.28      407.64     26.06 o 
 -12   0   2      828.49     1104.86     46.32 o 
 -10   0   2       61.78      178.61     15.41 o 
  -8   0   2    53811.02    65022.38   1784.58 o 
  -6   0   2    20489.75    22732.96    519.83 o 
  -4   0   2    48510.75    56174.71    789.91 o 
  -2   0   2     3584.62     6120.47     91.09 o 
   0   0   2     5260.31     8018.01    116.43 o 
   2   0   2      701.76     1098.79     49.74 o 
   4   0   2       43.48      101.72     10.81 o 
   6   0   2     2451.30     2381.92    126.64 o 
   8   0   2    22079.76    22699.63    799.37 o 
  10   0   2     9830.07     9988.81    375.92 o 
  12   0   2     9335.15     9816.99    361.23 o 
  14   0   2      662.73      677.70     50.67 o 
  16   0   2     1253.70     1148.57     70.46 o 
 -17   1   2     1116.07     1001.22     63.68 o 
 -15   1   2      233.48      270.05     22.37 o 
 -13   1   2     1346.94     1405.70     40.11 o 
 -11   1   2       17.71        1.14      7.59 o 
  -9   1   2      335.62      384.28     12.89 o 
  -7   1   2      823.58      679.70     17.61 o 
  -5   1   2     4296.73     3731.87     40.19 o 
  -3   1   2      203.27       66.65      3.63 o 
  -1   1   2     4782.77     3357.37     35.34 o 
   1   1   2     2008.05     1717.40     20.02 o 
   3   1   2     4571.51     5668.77    152.14 o 
   5   1   2       44.49       73.02      8.23 o 
   7   1   2     1483.21     1665.62     58.25 o 
   9   1   2     5168.53     5749.78    173.03 o 
  11   1   2      451.74      501.38     28.17 o 
  13   1   2      291.84      384.12     27.66 o 
  15   1   2        1.57       -7.69     21.17 o 
  17   1   2       81.66       45.60     27.50 o 
 -18   2   2      206.04      248.58     31.62 o 
 -16   2   2      673.02      724.64     53.99 o 
 -14   2   2      912.12      994.73     32.85 o 
 -12   2   2     5148.84     5494.11    105.24 o 
 -10   2   2     4644.41     4530.50     87.21 o 
  -8   2   2     7975.21     8415.43    123.20 o 
  -6   2   2      317.92      290.72      7.15 o 
  -4   2   2     1948.37     2010.43     24.41 o 
  -2   2   2      735.78      979.33     14.15 o 
   0   2   2    60188.79    65885.46    657.34 o 
   2   2   2      855.34     1029.21     13.91 o 
   4   2   2    14378.37    16723.74    255.94 o 
   6   2   2      855.14      889.51     26.88 o 
   8   2   2      324.43      329.54     16.18 o 
  10   2   2     1131.14     1114.01     88.03 o 
  12   2   2     2888.36     3146.68    128.78 o 
  14   2   2      738.19      789.64     39.64 o 
  16   2   2      396.52      414.08     32.69 o 
 -19   3   2      337.92      390.62     41.95 o 
 -17   3   2      139.36      139.24     19.25 o 
 -15   3   2     1697.99     1733.79     59.30 o 
 -13   3   2      721.07      747.10     20.01 o 
 -11   3   2     3890.76     4204.95     71.33 o 
  -9   3   2     5732.82     6372.64    104.47 o 
  -7   3   2     1651.78     1541.90     23.11 o 
  -5   3   2      295.22      199.93      5.60 o 
  -3   3   2     1613.71     1199.19     15.51 o 
  -1   3   2     3564.88     3747.67     47.24 o 
   1   3   2    58836.52    60354.87    594.13 o 
   3   3   2    28091.50    32371.13    369.61 o 
   5   3   2       95.77      115.40      7.08 o 
   7   3   2      290.93      367.79     12.53 o 
   9   3   2      343.07      426.67     20.19 o 
  11   3   2      476.32      525.72     31.69 o 
  13   3   2     1354.91     1459.64     56.53 o 
  15   3   2     1014.53     1110.18     49.53 o 
  17   3   2      164.43       74.00     58.12 o 
 -20   4   2      253.60      239.82     39.10 o 
 -18   4   2       76.23       75.05     19.18 o 
 -16   4   2        0.66        6.03      9.77 o 
 -14   4   2      250.90      262.74     14.85 o 
 -12   4   2     2983.32     3102.77     54.47 o 
 -10   4   2      281.30      343.00      9.98 o 
  -8   4   2      466.05      514.57     12.08 o 
  -6   4   2       61.27       53.86      4.71 o 
  -4   4   2     1466.33     1412.57     23.38 o 
  -2   4   2       22.91       66.92      4.17 o 
   0   4   2    19629.48    19065.81    231.94 o 
   2   4   2     3081.73     3285.31     43.81 o 
   4   4   2     3521.66     4246.48     55.02 o 
   6   4   2       50.55       44.48      5.35 o 
   8   4   2        3.35       -6.63      6.63 o 
  10   4   2       19.10        9.21      9.29 o 
  12   4   2      327.15      354.74     25.04 o 
  14   4   2      665.31      682.64     35.09 o 
  16   4   2      311.10      375.80     62.97 o 
 -19   5   2       24.37       21.72     19.89 o 
 -17   5   2       44.86       14.05     14.42 o 
 -15   5   2      870.15      806.81     25.25 o 
 -13   5   2     1285.27     1297.52     41.49 o 
 -11   5   2    11056.27    11645.92    169.30 o 
  -9   5   2     4890.09     5371.48     77.01 o 
  -7   5   2     4939.43     5230.80     70.89 o 
  -5   5   2        6.44       -4.43      4.43 o 
  -3   5   2     1588.51     1411.05     22.94 o 
  -1   5   2      110.91       42.92      5.08 o 
   1   5   2    20002.40    18974.27    231.37 o 
   3   5   2    27069.32    28549.60    351.49 o 
   5   5   2     1295.45     1140.33     20.37 o 
   7   5   2      177.58      225.72     13.77 o 
   9   5   2       73.90       95.91      9.29 o 
  11   5   2      956.11      984.50     45.18 o 
  13   5   2     2091.56     2337.36     97.49 o 
  15   5   2     1993.50     2106.11     93.01 o 
 -18   6   2      403.72      386.00     24.38 o 
 -16   6   2        1.18      -10.91     10.91 o 
 -14   6   2     1768.62     1790.21     47.37 o 
 -12   6   2        1.63       -7.53      7.53 o 
 -10   6   2     2075.13     2101.15     44.49 o 
  -8   6   2       90.89      146.20      8.35 o 
  -6   6   2     1610.99     1708.36     32.87 o 
  -4   6   2      128.71      153.03      8.93 o 
  -2   6   2      117.39      134.26      6.27 o 
   0   6   2        4.29        3.60      5.06 o 
   2   6   2     1810.90     1561.48     24.07 o 
   4   6   2     1430.89     1488.34     24.62 o 
   6   6   2       14.87       14.77      5.83 o 
   8   6   2     1579.00     1705.97     33.08 o 
  10   6   2      182.54      177.39     14.11 o 
  12   6   2      240.77      212.85     16.66 o 
  14   6   2      581.77      593.78     39.17 o 
 -17   7   2     1163.92     1137.41     53.48 o 
 -15   7   2      750.13      752.52     24.22 o 
 -13   7   2     1120.79      987.18     31.92 o 
 -11   7   2      453.61      517.49     15.02 o 
  -9   7   2     3926.22     4194.09     98.14 o 
  -7   7   2     4636.66     4404.30     67.23 o 
  -5   7   2     2911.46     2486.38     40.27 o 
  -3   7   2     8626.53     8186.19    149.48 o 
  -1   7   2     2031.31     1834.05     31.57 o 
   1   7   2        3.87       -0.99      4.92 o 
   3   7   2      542.04      471.77     15.28 o 
   5   7   2     1112.89     1166.31     22.19 o 
   7   7   2     4067.96     4399.68     67.58 o 
   9   7   2     7274.63     7750.02    133.61 o 
  11   7   2     1805.99     1832.19     45.35 o 
  13   7   2        8.76      -14.67     17.52 o 
  15   7   2        8.16       13.34     17.10 o 
 -18   8   2     1283.60     1189.63     44.44 o 
 -16   8   2     1061.29     1008.65     32.72 o 
 -14   8   2      728.87      648.70     23.15 o 
 -12   8   2      566.74      552.79     20.14 o 
 -10   8   2      155.88      164.26     10.40 o 
  -8   8   2      477.63      455.19     18.52 o 
  -6   8   2     5819.10     5593.85     80.49 o 
  -4   8   2     7249.26     7081.93    126.56 o 
  -2   8   2     2403.22     2391.30     36.81 o 
   0   8   2       30.84       37.13      6.85 o 
   2   8   2       11.00       14.67      6.35 o 
   4   8   2       10.63        1.28      6.76 o 
   6   8   2      861.44      857.32     20.33 o 
   8   8   2     2974.07     2920.01     56.52 o 
  10   8   2     1177.10     1177.13     34.74 o 
  12   8   2      760.93      637.43     30.39 o 
  14   8   2        5.59      -13.52     15.35 o 
 -17   9   2       21.90       18.58     16.72 o 
 -15   9   2      256.93      258.54     21.63 o 
 -13   9   2       68.67       68.30     16.63 o 
 -11   9   2     1076.65     1185.58     35.89 o 
  -9   9   2      908.52      950.37     45.65 o 
  -7   9   2        2.77       -8.61      8.61 o 
  -5   9   2      493.13      444.36     14.94 o 
  -3   9   2      674.98      791.79     19.35 o 
  -1   9   2     1136.75     1320.77     25.68 o 
   1   9   2     1347.22     1497.28     29.65 o 
   3   9   2     1036.65     1251.50     26.48 o 
   5   9   2      192.31      208.12     12.02 o 
   7   9   2       63.54        5.66     11.93 o 
   9   9   2      184.02      175.88     15.87 o 
  11   9   2      225.18      205.93     18.41 o 
  13   9   2       56.55       71.71     16.15 o 
 -16  10   2      134.80       87.13     19.97 o 
 -14  10   2      224.62      178.07     21.17 o 
 -12  10   2     1028.88     1061.00     39.05 o 
 -10  10   2      796.32      715.50     28.70 o 
  -8  10   2      571.18      537.12     21.03 o 
  -6  10   2     1274.32     1120.26     40.39 o 
  -4  10   2      391.58      333.85     13.56 o 
  -2  10   2     2283.57     2007.47     37.08 o 
   0  10   2     3428.48     3239.63     64.49 o 
   2  10   2      753.97      652.64     18.66 o 
   4  10   2      456.76      470.10     17.17 o 
   6  10   2      515.24      514.44     20.80 o 
   8  10   2     1939.24     1880.13     49.69 o 
  10  10   2      364.49      304.89     21.24 o 
  12  10   2      191.40      162.54     18.66 o 
 -15  11   2       23.21      -11.87     18.78 o 
 -13  11   2        0.76        7.09     19.08 o 
 -11  11   2      124.63      106.42     21.19 o 
  -9  11   2       75.53       64.14     16.00 o 
  -7  11   2       54.62       34.96     13.71 o 
  -5  11   2      644.22      605.60     22.83 o 
  -3  11   2        3.57       -9.98      9.98 o 
  -1  11   2      182.15      186.89     14.96 o 
   1  11   2       58.35       44.11     13.97 o 
   3  11   2       57.32       40.88     12.96 o 
   5  11   2      195.05      163.51     15.16 o 
   7  11   2      388.82      391.15     23.70 o 
   9  11   2        1.15      -11.76     17.82 o 
  11  11   2        4.76        1.66     18.16 o 
 -14  12   2      323.58      311.17     36.10 o 
 -12  12   2     1374.77     1609.37     84.08 o 
 -10  12   2     1600.98     1721.11     50.52 o 
  -8  12   2      420.20      420.67     21.56 o 
  -6  12   2       90.88       73.52     15.44 o 
  -4  12   2        3.46      -14.73     14.73 o 
  -2  12   2       40.80       51.69     14.55 o 
   0  12   2     2770.67     2934.90     70.16 o 
   2  12   2     1516.68     1523.00     36.64 o 
   4  12   2      945.41     1045.78     30.20 o 
   6  12   2      173.13      152.93     18.76 o 
   8  12   2        9.95       -2.96     17.27 o 
  10  12   2       36.18       30.26     18.43 o 
 -11  13   2     1016.72     1203.34     88.32 o 
  -9  13   2      280.59      291.84     25.40 o 
  -7  13   2       34.91        1.12     17.16 o 
  -5  13   2      341.65      268.70     21.96 o 
  -3  13   2        0.93       -1.60     17.89 o 
  -1  13   2      852.98      819.65     34.87 o 
   1  13   2      483.59      454.09     25.13 o 
   3  13   2     1194.56     1308.05     40.33 o 
   5  13   2      441.87      419.17     25.93 o 
   7  13   2        3.93       -8.10     18.05 o 
   9  13   2      187.10       85.84     31.40 o 
 -10  14   2        1.28      -24.49     24.49 o 
  -8  14   2      377.44      373.60     31.80 o 
  -6  14   2      798.07      859.31     46.53 o 
  -4  14   2       27.95       13.75     19.47 o 
  -2  14   2      129.51      106.59     22.16 o 
   0  14   2      109.94      102.86     21.98 o 
   2  14   2       95.72       81.25     21.01 o 
   4  14   2       74.06       42.40     20.53 o 
   6  14   2      138.63      118.26     24.02 o 
  -7  15   2      237.66      288.46     39.40 o 
  -5  15   2      296.34      331.33     27.91 o 
  -3  15   2      928.43      960.27     44.19 o 
  -1  15   2      323.40      320.01     28.17 o 
   1  15   2        1.97      -19.44     19.74 o 
   3  15   2       13.05       -6.25     26.45 o 
 -21   1   3      585.89      545.04     57.59 o 
 -19   1   3     1655.13     1596.69     66.38 o 
 -17   1   3     1195.60     1182.60     88.23 o 
 -15   1   3      452.16      404.14     19.03 o 
 -13   1   3      478.54      535.31     15.03 o 
 -11   1   3       10.36       17.49      4.55 o 
  -9   1   3    12519.90    14398.31    189.33 o 
  -7   1   3    21616.06    21740.27    272.74 o 
  -5   1   3     5497.49     4479.91     49.66 o 
  -3   1   3     3017.83     1830.98     21.05 o 
  -1   1   3     4676.06     5833.66     58.99 o 
   1   1   3      118.52       28.48      3.11 o 
   3   1   3     6540.89     6851.06    112.32 o 
   5   1   3    16668.00    19445.11    381.74 o 
   7   1   3     2631.74     2806.41     61.40 o 
   9   1   3     2375.01     2531.70     86.16 o 
  11   1   3      920.92      994.76     42.67 o 
  13   1   3      324.62      377.46     29.04 o 
  15   1   3       63.29       58.66     27.34 o 
 -20   2   3     1513.53     1499.62     93.25 o 
 -18   2   3      109.68      127.75     15.98 o 
 -16   2   3       55.24       38.32     13.95 o 
 -14   2   3       97.91      113.59      8.44 o 
 -12   2   3       35.74       39.53      6.12 o 
 -10   2   3       48.34       12.05      4.30 o 
  -8   2   3     4616.24     4884.59     61.40 o 
  -6   2   3    27093.22    28572.31    345.02 o 
  -4   2   3    10750.49    10872.92    133.48 o 
  -2   2   3        9.92       23.61      2.80 o 
   0   2   3     7242.68     6750.38     70.46 o 
   2   2   3     3815.47     4277.50     49.61 o 
   4   2   3     8139.23     8870.06    156.82 o 
   6   2   3     2190.14     2070.37     40.37 o 
   8   2   3     1704.99     1771.35     47.58 o 
  10   2   3        1.74       -8.07     13.15 o 
  12   2   3        2.44       -2.03     17.61 o 
  14   2   3      845.62      987.92     46.70 o 
  16   2   3        2.44      -25.81     25.81 o 
 -19   3   3      138.66      107.25     31.34 o 
 -17   3   3      539.71      548.80     28.07 o 
 -15   3   3     1850.66     1930.19     41.43 o 
 -13   3   3     3222.76     3314.96     57.69 o 
 -11   3   3     1446.63     1387.70     22.69 o 
  -9   3   3       18.03       12.54      4.93 o 
  -7   3   3       39.47       59.28      4.82 o 
  -5   3   3      995.74      897.15     12.68 o 
  -3   3   3     2507.46     2183.37     28.33 o 
  -1   3   3    31533.06    31229.76    353.08 o 
   1   3   3    15360.25    15398.87    182.78 o 
   3   3   3      237.61      233.64      6.68 o 
   5   3   3      813.67      760.57     15.19 o 
   7   3   3     2026.93     2250.53     44.19 o 
   9   3   3     1238.42     1399.40     40.43 o 
  11   3   3     2039.72     2122.73     65.97 o 
  13   3   3     4028.07     4400.96    121.94 o 
  15   3   3      123.96      137.30     26.75 o 
 -20   4   3       10.94      -18.07     34.12 o 
 -18   4   3       94.53      101.74     12.62 o 
 -16   4   3     2683.74     2560.59     71.18 o 
 -14   4   3     4901.80     5013.35     83.99 o 
 -12   4   3     3628.62     3754.92     64.14 o 
 -10   4   3     3311.06     3401.03     54.76 o 
  -8   4   3     1100.07      992.33     17.27 o 
  -6   4   3      985.85     1064.79     20.54 o 
  -4   4   3      166.79      102.42      4.89 o 
  -2   4   3    12343.48    11063.26    165.94 o 
   0   4   3    32863.82    31446.28    367.71 o 
   2   4   3    31920.75    33881.03    388.46 o 
   4   4   3     1313.15     1640.81     23.09 o 
   6   4   3      610.94      731.87     15.67 o 
   8   4   3       42.02       40.67      7.98 o 
  10   4   3     2724.85     2758.20     70.76 o 
  12   4   3     3240.66     3471.45     99.51 o 
  14   4   3     3044.01     3286.25     97.49 o 
 -19   5   3      539.06      502.82     31.03 o 
 -17   5   3        1.64      -13.40     13.40 o 
 -15   5   3     1071.23     1042.31     27.00 o 
 -13   5   3      773.99      731.87     19.80 o 
 -11   5   3      282.41      255.32     11.67 o 
  -9   5   3      400.00      323.78     10.43 o 
  -7   5   3     4133.62     4131.60     55.44 o 
  -5   5   3       40.25       70.97      5.38 o 
  -3   5   3     2773.77     2899.02     40.21 o 
  -1   5   3       70.49       60.98      5.29 o 
   1   5   3     3034.19     3036.66     38.20 o 
   3   5   3     4176.02     4378.12     55.50 o 
   5   5   3      508.24      536.64     12.81 o 
   7   5   3      394.25      409.85     12.30 o 
   9   5   3       87.55       62.90     11.49 o 
  11   5   3        0.25      -12.35     12.35 o 
  13   5   3      142.77      119.61     22.65 o 
  15   5   3       55.53       22.36     26.04 o 
 -18   6   3      300.83      258.19     20.80 o 
 -16   6   3      582.08      567.92     21.75 o 
 -14   6   3      172.87      122.92     26.44 o 
 -12   6   3     1889.17     1935.62     40.64 o 
 -10   6   3     7009.53     7145.13    105.72 o 
  -8   6   3     6315.67     6151.35     88.04 o 
  -6   6   3      454.57      315.17     11.35 o 
  -4   6   3     1358.56     1180.57     19.12 o 
  -2   6   3     2358.96     2183.48     41.21 o 
   0   6   3      365.33      368.34     14.92 o 
   2   6   3    13235.89    13519.70    169.27 o 
   4   6   3     3411.63     3723.43     50.28 o 
   6   6   3     1247.83     1251.72     22.69 o 
   8   6   3     1650.84     1665.21     32.38 o 
  10   6   3     1711.87     1650.13     38.96 o 
  12   6   3      207.96      232.62     25.11 o 
  14   6   3      499.18      555.36     35.83 o 
 -19   7   3       25.00       22.55     15.76 o 
 -17   7   3      253.93      216.21     18.84 o 
 -15   7   3      563.84      508.05     21.41 o 
 -13   7   3       12.38       -9.57      9.57 o 
 -11   7   3       20.99       32.04      8.65 o 
  -9   7   3     1337.79     1187.08     24.71 o 
  -7   7   3       37.80       13.33      7.05 o 
  -5   7   3     2867.50     2826.67     48.88 o 
  -3   7   3      477.72      428.19     11.45 o 
  -1   7   3     2422.28     2147.30     32.06 o 
   1   7   3       11.87        7.40      6.13 o 
   3   7   3     1005.79      988.91     19.72 o 
   5   7   3       24.67       25.48      7.73 o 
   7   7   3      170.62      177.21     12.76 o 
   9   7   3      738.43      668.77     21.23 o 
  11   7   3      529.52      492.84     23.83 o 
  13   7   3       91.61       88.79     19.28 o 
 -18   8   3      346.34      310.34     21.86 o 
 -16   8   3     1017.13      964.82     55.16 o 
 -14   8   3      529.70      500.50     24.91 o 
 -12   8   3        1.86       -2.39     11.40 o 
 -10   8   3     3955.85     3909.42     91.93 o 
  -8   8   3     1500.15     1246.21     51.89 o 
  -6   8   3     3093.31     2745.67     47.25 o 
  -4   8   3      979.82      713.18     17.35 o 
  -2   8   3       41.38       15.32      6.90 o 
   0   8   3       26.46        2.27      5.85 o 
   2   8   3      964.96      911.92     21.94 o 
   4   8   3     2756.38     2737.00     45.78 o 
   6   8   3     1597.48     1723.94     36.05 o 
   8   8   3      565.06      583.48     22.13 o 
  10   8   3      888.74      758.74     25.81 o 
  12   8   3       31.18       -6.97     14.25 o 
 -17   9   3      337.39      308.10     23.04 o 
 -15   9   3       35.80       13.86     17.20 o 
 -13   9   3      133.29      128.88     18.98 o 
 -11   9   3       86.97       64.80     14.19 o 
  -9   9   3     3531.78     3814.64    119.07 o 
  -7   9   3     4777.09     4896.50    106.78 o 
  -5   9   3     4643.86     4635.55     73.43 o 
  -3   9   3      946.16      969.06     29.67 o 
  -1   9   3       13.59        3.46      7.55 o 
   1   9   3       29.39       10.65      7.62 o 
   3   9   3     1311.82     1450.02     27.63 o 
   5   9   3     2071.62     2468.74     45.41 o 
   7   9   3     3696.87     3813.00     84.42 o 
   9   9   3      563.98      530.25     24.60 o 
  11   9   3       17.36       -1.26     15.05 o 
 -16  10   3      355.25      358.24     34.68 o 
 -14  10   3       29.35        3.52     17.94 o 
 -12  10   3        4.27      -17.47     17.47 o 
 -10  10   3       39.85       11.33     13.33 o 
  -8  10   3       13.82      -11.86     11.86 o 
  -6  10   3      642.83      712.93     21.56 o 
  -4  10   3       79.65       72.18     10.06 o 
  -2  10   3     1761.41     1716.79     34.84 o 
   0  10   3     1253.99     1266.30     28.58 o 
   2  10   3      422.85      395.65     17.64 o 
   4  10   3      687.86      712.40     22.92 o 
   6  10   3      755.56      806.87     31.37 o 
   8  10   3        0.01       -0.86     15.46 o 
  10  10   3      446.95      387.73     23.43 o 
 -15  11   3      477.86      437.80     28.11 o 
 -13  11   3     1659.00     1755.99     62.45 o 
 -11  11   3      507.13      580.82     47.25 o 
  -9  11   3      180.73      224.78     17.58 o 
  -7  11   3       92.59      112.35     14.73 o 
  -5  11   3      751.35      857.11     27.57 o 
  -3  11   3       86.44      105.37     11.98 o 
  -1  11   3     5419.01     5677.28     97.36 o 
   1  11   3     2723.62     3000.37     57.92 o 
   3  11   3      209.64      228.00     17.42 o 
   5  11   3       81.10       76.71     16.55 o 
   7  11   3      105.05       67.56     18.30 o 
   9  11   3      131.05      133.10     19.73 o 
 -14  12   3      423.35      366.48     28.48 o 
 -12  12   3      241.99      254.61     35.08 o 
 -10  12   3       17.00      -17.85     17.85 o 
  -8  12   3       22.93       11.37     14.77 o 
  -6  12   3      107.19       78.73     16.94 o 
  -4  12   3        0.62      -14.79     14.79 o 
  -2  12   3      971.36     1140.63     33.62 o 
   0  12   3      437.89      511.04     21.27 o 
   2  12   3      218.99      232.87     18.77 o 
   4  12   3       81.91       57.41     17.35 o 
   6  12   3        9.36      -16.89     16.89 o 
   8  12   3       13.71      -17.31     17.31 o 
 -13  13   3      200.31      167.31     60.83 o 
 -11  13   3      382.17      399.66     33.68 o 
  -9  13   3      623.65      696.36     36.31 o 
  -7  13   3      432.08      473.35     25.63 o 
  -5  13   3       14.75        4.47     18.67 o 
  -3  13   3      145.51      106.58     21.33 o 
  -1  13   3     1500.45     1569.77     49.88 o 
   1  13   3      505.47      546.36     27.35 o 
   3  13   3      179.66      138.07     22.16 o 
   5  13   3       89.36       68.00     20.68 o 
   7  13   3      106.68      121.33     21.81 o 
 -10  14   3      225.10      255.06     41.99 o 
  -8  14   3       65.26       90.57     27.21 o 
  -6  14   3        1.26      -14.69     19.26 o 
  -4  14   3      387.50      438.22     30.72 o 
  -2  14   3      832.66      993.21     36.72 o 
   0  14   3      244.90      291.71     25.62 o 
   2  14   3      208.15      251.54     28.53 o 
   4  14   3        3.70      -16.19     22.35 o 
  -7  15   3      108.75      129.35     61.40 o 
  -5  15   3        2.58       -5.53     21.44 o 
  -3  15   3        4.35      -18.95     18.95 o 
  -1  15   3        3.02      -19.87     19.87 o 
   1  15   3       11.64      -10.89     26.43 o 
 -20   0   4     1572.83     1362.34     59.54 o 
 -18   0   4      997.36      932.93     45.83 o 
 -16   0   4      338.24      272.73     23.44 o 
 -14   0   4      227.31      204.95     13.12 o 
 -12   0   4     6795.28     7200.59    155.02 o 
 -10   0   4    16121.86    16846.59    325.64 o 
  -8   0   4    30305.22    31163.36    552.73 o 
  -6   0   4     2655.48     2712.44     48.73 o 
  -4   0   4      660.75      414.23     11.12 o 
  -2   0   4     1016.82     1218.19     21.55 o 
   0   0   4     8041.95     8575.92    135.41 o 
   2   0   4    13391.81    13650.61    229.08 o 
   4   0   4    37428.54    41353.22   1070.24 o 
   6   0   4     3665.32     3842.10    114.32 o 
   8   0   4       35.92       40.49     17.94 o 
  10   0   4       51.17       14.25     24.13 o 
  12   0   4        3.40      -25.25     25.25 o 
  14   0   4      753.35      836.52     63.22 o 
 -21   1   4      366.64      315.33     22.73 o 
 -19   1   4       11.34       18.43     10.58 o 
 -17   1   4      403.71      379.99     17.61 o 
 -15   1   4      175.57      193.96      9.43 o 
 -13   1   4       21.73       15.14      5.72 o 
 -11   1   4     2170.23     2260.79     37.79 o 
  -9   1   4     7089.66     7010.70     90.42 o 
  -7   1   4     5717.34     5455.83     66.25 o 
  -5   1   4     4398.98     4589.90     49.95 o 
  -3   1   4     5387.12     5299.89     57.05 o 
  -1   1   4      394.63      408.47      7.92 o 
   1   1   4     4370.40     4528.93     59.19 o 
   3   1   4     3767.12     4059.51     55.40 o 
   5   1   4      411.42      434.34     13.10 o 
   7   1   4      357.50      411.35     17.73 o 
   9   1   4      198.45      202.06     28.16 o 
  11   1   4      118.97       88.16     20.42 o 
  13   1   4       89.27       48.42     37.54 o 
 -20   2   4      646.90      639.40     32.64 o 
 -18   2   4     1737.48     1674.42     37.01 o 
 -16   2   4     1860.12     1904.41     36.14 o 
 -14   2   4     1824.24     1857.66     30.33 o 
 -12   2   4      347.83      350.70     10.39 o 
 -10   2   4       10.76       -8.37      8.37 o 
  -8   2   4     5716.65     5954.23     74.39 o 
  -6   2   4     9235.07     8969.22    114.47 o 
  -4   2   4     8465.27     7820.39     83.26 o 
  -2   2   4     5557.95     5397.85     63.17 o 
   0   2   4     3407.02     3517.52     40.99 o 
   2   2   4     2619.47     2743.99     36.04 o 
   4   2   4     2636.06     3003.74     39.99 o 
   6   2   4      386.57      357.48     11.66 o 
   8   2   4     1133.10     1040.76     29.51 o 
  10   2   4     2396.90     2464.08     73.88 o 
  12   2   4     2366.17     2467.34     69.55 o 
  14   2   4       92.06       86.58     24.49 o 
 -21   3   4      192.38      156.11     17.75 o 
 -19   3   4      451.77      416.65     20.39 o 
 -17   3   4      228.10      226.62     13.40 o 
 -15   3   4     1186.00     1252.25     26.99 o 
 -13   3   4     2052.82     2262.47     34.54 o 
 -11   3   4     1678.85     1734.23     28.37 o 
  -9   3   4       30.25        8.19      4.64 o 
  -7   3   4     7434.08     7440.62     92.42 o 
  -5   3   4       35.83       14.33      3.93 o 
  -3   3   4    10696.45    10067.35    118.35 o 
  -1   3   4     4894.09     4782.68     57.07 o 
   1   3   4     1168.65     1275.67     22.91 o 
   3   3   4      822.75      867.48     15.61 o 
   5   3   4      511.99      530.21     13.21 o 
   7   3   4      428.96      492.24     15.39 o 
   9   3   4     1270.23     1271.03     35.92 o 
  11   3   4      945.25      909.12     40.34 o 
  13   3   4     1247.72     1339.17     51.48 o 
 -20   4   4      118.09      136.99     20.69 o 
 -18   4   4      204.30      166.02     13.40 o 
 -16   4   4      514.80      509.42     16.66 o 
 -14   4   4      122.08      123.30      9.74 o 
 -12   4   4      167.98      182.87     10.38 o 
 -10   4   4      203.72      226.71      8.94 o 
  -8   4   4     2753.34     3099.98     44.72 o 
  -6   4   4     4431.92     4302.81     62.52 o 
  -4   4   4       22.16        5.19      4.53 o 
  -2   4   4     2565.04     2485.85     38.51 o 
   0   4   4      928.68     1014.92     15.66 o 
   2   4   4       75.33       68.48      7.56 o 
   4   4   4       25.20       17.32      5.58 o 
   6   4   4      411.04      416.83     12.48 o 
   8   4   4      519.38      532.09     17.16 o 
  10   4   4      713.52      762.37     31.05 o 
  12   4   4      695.22      763.78     38.56 o 
  14   4   4        2.26      -13.58     20.52 o 
 -19   5   4      742.05      756.91     26.86 o 
 -17   5   4     1434.90     1338.78     31.01 o 
 -15   5   4     5963.41     6180.60    105.67 o 
 -13   5   4     1616.76     1639.93     27.64 o 
 -11   5   4      644.58      670.75     20.47 o 
  -9   5   4       35.40        8.53      9.18 o 
  -7   5   4      487.31      399.17     12.24 o 
  -5   5   4     6858.96     6108.39     88.49 o 
  -3   5   4    20163.80    18502.77    246.51 o 
  -1   5   4     2656.59     2378.54     34.89 o 
   1   5   4     5195.13     5167.43     62.56 o 
   3   5   4      386.03      437.00     10.77 o 
   5   5   4      418.81      412.56     11.81 o 
   7   5   4      509.62      534.80     22.91 o 
   9   5   4     2336.76     2415.46     53.50 o 
  11   5   4     2165.07     2168.70     59.94 o 
  13   5   4     1034.75     1115.38     49.11 o 
 -20   6   4       56.94       33.65     14.16 o 
 -18   6   4      519.56      461.94     23.57 o 
 -16   6   4      560.72      531.72     21.22 o 
 -14   6   4      606.23      532.92     18.37 o 
 -12   6   4        0.43       15.91      7.97 o 
 -10   6   4     2443.58     2594.79     40.88 o 
  -8   6   4     1516.96     1527.73     26.03 o 
  -6   6   4     1108.23     1021.24     21.17 o 
  -4   6   4     6326.93     6301.20     95.56 o 
  -2   6   4     4077.09     3915.81     69.53 o 
   0   6   4     2559.73     2621.98     35.50 o 
   2   6   4      502.18      445.98     11.56 o 
   4   6   4       24.58       20.29      6.78 o 
   6   6   4      331.14      274.21     12.26 o 
   8   6   4      879.95      729.46     20.55 o 
  10   6   4      484.05      461.62     19.31 o 
  12   6   4       98.29      103.46     17.52 o 
 -19   7   4      194.46      161.99     17.19 o 
 -17   7   4      437.35      374.87     28.62 o 
 -15   7   4      106.22       60.94     15.27 o 
 -13   7   4       92.86      100.39     12.15 o 
 -11   7   4     5905.79     6285.17     94.95 o 
  -9   7   4     6419.82     6222.71     86.57 o 
  -7   7   4     4565.20     4499.55     83.45 o 
  -5   7   4      211.07      164.81      9.11 o 
  -3   7   4      161.50       88.27      8.78 o 
  -1   7   4        4.19       -0.44      5.85 o 
   1   7   4     9894.91    10439.68    166.64 o 
   3   7   4     9193.68     9639.99    131.23 o 
   5   7   4      962.60     1032.24     21.52 o 
   7   7   4      171.48      214.08     14.75 o 
   9   7   4      264.13      240.42     14.94 o 
  11   7   4        1.70      -20.42     20.42 o 
 -18   8   4       66.51       72.55     16.17 o 
 -16   8   4      302.83      258.08     19.51 o 
 -14   8   4      158.24      155.93     18.70 o 
 -12   8   4      396.23      430.91     18.63 o 
 -10   8   4     3188.86     3207.31     58.79 o 
  -8   8   4     4474.58     4417.89     61.44 o 
  -6   8   4      999.19      945.79     20.13 o 
  -4   8   4      119.05      117.79      9.34 o 
  -2   8   4       82.26       45.66      7.81 o 
   0   8   4        7.15        0.43      7.23 o 
   2   8   4      446.91      493.51     15.55 o 
   4   8   4     5163.34     5356.62     82.58 o 
   6   8   4     1860.79     1838.11     44.39 o 
   8   8   4      538.70      480.35     21.00 o 
  10   8   4      102.96       69.33     15.91 o 
  12   8   4       11.13      -13.73     14.99 o 
 -17   9   4      703.29      687.91     34.97 o 
 -15   9   4       40.63       26.96     17.85 o 
 -13   9   4      667.00      645.19     29.90 o 
 -11   9   4      776.20      816.80     26.51 o 
  -9   9   4      443.25      464.20     30.26 o 
  -7   9   4      204.22      247.41     12.07 o 
  -5   9   4      374.95      445.49     14.67 o 
  -3   9   4     1192.99     1252.54     25.30 o 
  -1   9   4       24.83       21.25      8.07 o 
   1   9   4     1081.16     1159.14     25.80 o 
   3   9   4      166.98      158.60     21.76 o 
   5   9   4      170.65      143.04     17.01 o 
   7   9   4       11.79       -0.97     14.88 o 
   9   9   4      798.07      825.83     40.62 o 
  11   9   4      339.30      313.44     21.41 o 
 -16  10   4       79.44       79.11     24.28 o 
 -14  10   4      576.70      558.13     30.10 o 
 -12  10   4        7.01      -21.22     21.22 o 
 -10  10   4     1250.75     1247.84     42.30 o 
  -8  10   4     2658.69     2755.82     58.12 o 
  -6  10   4     1365.05     1279.51     31.57 o 
  -4  10   4      105.21       81.81     10.60 o 
  -2  10   4       87.23       52.11     11.64 o 
   0  10   4     3652.07     3770.08     72.38 o 
   2  10   4      461.85      388.99     18.14 o 
   4  10   4      691.63      666.17     27.67 o 
   6  10   4      377.22      390.23     25.29 o 
   8  10   4      274.23      266.59     21.55 o 
  10  10   4      328.95      318.50     22.87 o 
 -15  11   4       47.24        9.11     20.50 o 
 -13  11   4      382.48      358.18     30.97 o 
 -11  11   4       33.92        1.88     17.59 o 
  -9  11   4        0.77        2.67     14.05 o 
  -7  11   4        3.28       19.77     12.38 o 
  -5  11   4      501.71      500.92     22.31 o 
  -3  11   4       14.15       -2.90     12.26 o 
  -1  11   4      554.93      579.40     22.06 o 
   1  11   4       12.30        1.42     12.75 o 
   3  11   4      237.08      199.17     19.40 o 
   5  11   4        0.79        5.20     17.02 o 
   7  11   4        1.25       -6.57     17.37 o 
   9  11   4       55.90       74.68     19.87 o 
 -14  12   4      638.47      569.74     40.39 o 
 -12  12   4      142.34      100.91     23.39 o 
 -10  12   4       10.97      -16.24     17.41 o 
  -8  12   4      215.61      217.12     19.13 o 
  -6  12   4      502.20      538.90     24.10 o 
  -4  12   4      214.97      234.66     21.64 o 
  -2  12   4     2102.70     2218.03     51.06 o 
   0  12   4     1833.21     1872.87     42.54 o 
   2  12   4       14.73       16.12     16.94 o 
   4  12   4       16.95       -0.88     18.14 o 
   6  12   4        4.17       -8.99     18.88 o 
 -13  13   4      105.94      175.29     59.97 o 
 -11  13   4        0.74      -16.15     21.35 o 
  -9  13   4       36.78       48.33     18.91 o 
  -7  13   4       45.47       36.31     17.79 o 
  -5  13   4      930.62     1032.71     53.29 o 
  -3  13   4     1408.11     1621.62     46.49 o 
  -1  13   4      472.11      564.14     31.20 o 
   1  13   4      108.74       94.14     21.55 o 
   3  13   4       86.07       43.24     21.34 o 
   5  13   4       27.01       15.19     20.46 o 
 -10  14   4      366.09      397.35     31.99 o 
  -8  14   4      241.78      271.48     27.98 o 
  -6  14   4       18.85       -0.83     18.83 o 
  -4  14   4       15.82      -18.28     18.28 o 
  -2  14   4       46.56       54.78     21.06 o 
   0  14   4      343.53      410.12     37.30 o 
   2  14   4      356.56      433.00     33.25 o 
  -5  15   4      107.21      102.70     23.93 o 
  -3  15   4        3.46      -21.13     21.13 o 
  -1  15   4       20.15       30.63     56.05 o 
 -21   1   5      210.02      189.98     15.07 o 
 -19   1   5     1119.95      953.60     24.83 o 
 -17   1   5       99.64       92.58     10.55 o 
 -15   1   5      568.58      602.79     17.10 o 
 -13   1   5     3905.40     4260.83     62.38 o 
 -11   1   5     4389.91     4504.88     62.60 o 
  -9   1   5     1601.63     1675.01     24.44 o 
  -7   1   5     4500.79     4360.92     58.12 o 
  -5   1   5     1661.56     1535.60     21.45 o 
  -3   1   5       42.76       22.79      4.51 o 
  -1   1   5     4886.04     4715.73     54.47 o 
   1   1   5     4319.60     4389.40     58.28 o 
   3   1   5     7424.76     7904.34    109.56 o 
   5   1   5     3174.05     3473.45     53.93 o 
   7   1   5       87.66       85.26      9.52 o 
   9   1   5      129.83      185.77     17.16 o 
  11   1   5      534.57      503.14     28.15 o 
  13   1   5     1065.30     1173.23     54.67 o 
 -20   2   5       75.29       34.89     15.72 o 
 -18   2   5       36.53       68.22     11.24 o 
 -16   2   5      146.97      130.18     14.53 o 
 -14   2   5     2397.31     2572.63     40.59 o 
 -12   2   5     7339.68     7847.56    106.04 o 
 -10   2   5     1326.92     1232.79     19.62 o 
  -8   2   5       95.61      106.94      6.25 o 
  -6   2   5      703.24      695.89     13.10 o 
  -4   2   5        4.53        2.39      4.37 o 
  -2   2   5     5563.48     5516.50     65.20 o 
   0   2   5     2696.79     2478.78     31.37 o 
   2   2   5     2415.25     2304.41     32.78 o 
   4   2   5     1720.16     1643.38     24.57 o 
   6   2   5      950.58      920.81     19.84 o 
   8   2   5      324.35      338.16     18.10 o 
  10   2   5       20.87       -7.90     13.98 o 
  12   2   5      384.58      396.30     27.59 o 
 -21   3   5      175.25      154.14     20.82 o 
 -19   3   5     2510.97     2384.60     50.68 o 
 -17   3   5     1433.91     1449.85     32.39 o 
 -15   3   5       18.21        3.97      9.06 o 
 -13   3   5      402.73      365.97     11.96 o 
 -11   3   5       86.46       78.34      7.55 o 
  -9   3   5     4505.08     4884.24     64.89 o 
  -7   3   5    14638.31    14827.95    196.78 o 
  -5   3   5      605.47      357.14      8.54 o 
  -3   3   5     1004.74      704.83     14.30 o 
  -1   3   5      440.56      384.28      8.70 o 
   1   3   5        1.88       -4.44      4.44 o 
   3   3   5      163.10      179.43      7.65 o 
   5   3   5     1866.60     1986.33     29.99 o 
   7   3   5     2479.25     2592.65     51.40 o 
   9   3   5     1719.33     1854.84     53.45 o 
  11   3   5      753.34      730.55     31.62 o 
  13   3   5       35.93       44.73     19.91 o 
 -20   4   5     1216.14     1101.69     32.94 o 
 -18   4   5     1992.85     2013.54     44.84 o 
 -16   4   5     2925.35     3126.84     56.85 o 
 -14   4   5      105.97      107.37      8.76 o 
 -12   4   5       69.91       40.03      7.48 o 
 -10   4   5       49.28       19.19      5.93 o 
  -8   4   5     3970.07     3454.33     46.29 o 
  -6   4   5    12365.34    10937.29    165.75 o 
  -4   4   5     7546.98     6906.15     93.29 o 
  -2   4   5     4874.13     5025.12     71.88 o 
   0   4   5       80.98       70.10      5.89 o 
   2   4   5        4.05       -3.71      5.41 o 
   4   4   5      306.26      309.17      9.92 o 
   6   4   5     2975.44     3029.35     49.16 o 
   8   4   5     3114.70     3206.34     58.91 o 
  10   4   5     2527.71     2449.28     60.19 o 
  12   4   5      188.52      135.76     24.28 o 
 -21   5   5       65.63       46.44     40.53 o 
 -19   5   5      215.75      181.60     15.74 o 
 -17   5   5      297.00      343.22     17.84 o 
 -15   5   5     1225.39     1283.68     29.66 o 
 -13   5   5      260.31      253.80     10.78 o 
 -11   5   5      147.81      101.09      8.58 o 
  -9   5   5      238.32      226.36      9.32 o 
  -7   5   5        1.67       -5.37      5.37 o 
  -5   5   5     3123.10     3075.59     43.67 o 
  -3   5   5      683.68      729.52     14.04 o 
  -1   5   5       21.15        6.51      5.48 o 
   1   5   5     2660.51     2618.91     35.66 o 
   3   5   5     1124.65     1127.25     20.29 o 
   5   5   5       22.72        6.80      7.97 o 
   7   5   5      820.05      728.25     20.66 o 
   9   5   5      562.80      546.52     20.54 o 
  11   5   5      162.07      170.64     18.13 o 
 -20   6   5      218.41      179.15     17.84 o 
 -18   6   5      873.06      863.00     30.60 o 
 -16   6   5     1632.11     1676.40     44.24 o 
 -14   6   5      127.51      125.18     12.98 o 
 -12   6   5     1655.30     1643.38     31.47 o 
 -10   6   5     2669.10     2527.88     46.19 o 
  -8   6   5     1269.06     1152.18     22.75 o 
  -6   6   5     2459.22     2557.80     56.39 o 
  -4   6   5      754.95      731.64     16.59 o 
  -2   6   5     2684.97     2675.25     47.35 o 
   0   6   5     4504.72     4437.51     57.23 o 
   2   6   5     5379.53     5590.31     75.81 o 
   4   6   5      415.08      396.17     12.51 o 
   6   6   5      169.53      148.98     12.60 o 
   8   6   5      246.50      243.55     15.04 o 
  10   6   5     1039.33      959.50     31.21 o 
  12   6   5      234.82      251.57     32.10 o 
 -19   7   5      164.86      114.74     17.24 o 
 -17   7   5       60.05       43.13     15.87 o 
 -15   7   5      136.58      109.50     16.64 o 
 -13   7   5      957.68      958.85     26.02 o 
 -11   7   5      285.26      266.71     14.39 o 
  -9   7   5     1754.23     1700.30     29.31 o 
  -7   7   5      234.59      170.18      9.83 o 
  -5   7   5      632.45      554.95     15.93 o 
  -3   7   5      109.42       83.22      7.76 o 
  -1   7   5       43.86       18.10      6.97 o 
   1   7   5       64.77       67.82      9.07 o 
   3   7   5     1203.93     1060.92     25.24 o 
   5   7   5      368.04      311.92     16.55 o 
   7   7   5      688.40      672.97     22.24 o 
   9   7   5      107.16       66.02     14.41 o 
  11   7   5        2.14       -0.38     15.45 o 
 -18   8   5       91.81       83.35     17.44 o 
 -16   8   5      232.20      225.06     19.67 o 
 -14   8   5      312.16      295.45     22.04 o 
 -12   8   5      850.79      860.43     25.43 o 
 -10   8   5     1561.35     1543.10     34.89 o 
  -8   8   5      584.58      525.31     15.85 o 
  -6   8   5      146.28      141.62     10.21 o 
  -4   8   5     1027.58      944.76     24.21 o 
  -2   8   5        4.05       -8.12      8.12 o 
   0   8   5      459.77      458.86     15.20 o 
   2   8   5     9064.26     9208.41    172.44 o 
   4   8   5       65.05       33.02     16.63 o 
   6   8   5        2.49       -7.59     14.04 o 
   8   8   5        1.39        1.01     15.00 o 
  10   8   5       91.16       50.07     17.09 o 
 -17   9   5        4.78       17.10     16.60 o 
 -15   9   5      384.59      443.03     24.74 o 
 -13   9   5     2248.32     2547.80     94.46 o 
 -11   9   5     1952.91     2197.60     64.72 o 
  -9   9   5     1834.93     1913.06     46.96 o 
  -7   9   5      109.30      100.53     10.62 o 
  -5   9   5       20.08       25.04      9.23 o 
  -3   9   5      482.00      394.39     14.82 o 
  -1   9   5     3578.22     3541.83     79.78 o 
   1   9   5     1847.90     1998.43     49.90 o 
   3   9   5     3172.03     3403.31     72.40 o 
   5   9   5     1025.86     1078.91     40.75 o 
   7   9   5      112.42      101.53     18.06 o 
   9   9   5        1.62      -16.29     16.29 o 
 -16  10   5      307.00      285.16     23.21 o 
 -14  10   5      432.30      441.19     25.78 o 
 -12  10   5      782.56      895.46     31.44 o 
 -10  10   5      179.99      197.60     16.13 o 
  -8  10   5      352.53      394.68     17.78 o 
  -6  10   5     2245.17     2212.59     41.70 o 
  -4  10   5      226.18      150.61     23.34 o 
  -2  10   5      915.46      900.06     26.94 o 
   0  10   5      226.99      246.00     16.30 o 
   2  10   5       45.54       -0.56     15.58 o 
   4  10   5       12.93        2.20     22.10 o 
   6  10   5      119.85      131.48     19.56 o 
   8  10   5      373.34      450.33     26.04 o 
 -15  11   5      342.82      305.75     25.02 o 
 -13  11   5       29.23       -4.14     18.24 o 
 -11  11   5      348.96      316.26     20.42 o 
  -9  11   5     1475.30     1694.64     51.51 o 
  -7  11   5     1779.29     1925.70     45.86 o 
  -5  11   5     1345.88     1496.03     42.05 o 
  -3  11   5      858.05      870.93     29.91 o 
  -1  11   5      832.56      850.73     27.60 o 
   1  11   5        5.08       -5.98     14.26 o 
   3  11   5      119.64      119.80     20.31 o 
   5  11   5      354.75      376.24     27.38 o 
   7  11   5      843.87      957.05     37.81 o 
 -14  12   5       19.83        5.26     21.16 o 
 -12  12   5        3.65       -8.29     18.69 o 
 -10  12   5      249.80      241.38     20.46 o 
  -8  12   5       22.01       62.90     16.79 o 
  -6  12   5      750.72      910.22     43.85 o 
  -4  12   5      858.41     1034.10     36.03 o 
  -2  12   5      106.09       65.10     16.73 o 
   0  12   5        2.08      -13.16     16.85 o 
   2  12   5      158.03      162.99     20.76 o 
   4  12   5       20.04       34.35     23.79 o 
   6  12   5      124.16       77.44     28.25 o 
 -11  13   5       31.95       -6.79     21.40 o 
  -9  13   5      359.36      340.76     25.29 o 
  -7  13   5      246.51      283.90     27.80 o 
  -5  13   5      268.84      254.66     23.43 o 
  -3  13   5       50.01       44.40     18.30 o 
  -1  13   5      324.51      287.40     25.85 o 
   1  13   5      333.77      400.54     31.65 o 
   3  13   5      165.67      146.07     27.38 o 
  -8  14   5      161.80      204.98     23.78 o 
  -6  14   5      412.26      472.39     34.89 o 
  -4  14   5      162.45      125.83     21.87 o 
  -2  14   5       52.83       65.66     21.79 o 
   0  14   5       73.09       60.63     28.90 o 
 -22   0   6       12.55      -22.96     22.96 o 
 -20   0   6       27.62        2.77     17.94 o 
 -18   0   6     1337.52     1261.45     49.92 o 
 -16   0   6     1508.05     1765.55     53.06 o 
 -14   0   6     2972.07     3097.94     67.94 o 
 -12   0   6     4607.07     4909.98    101.41 o 
 -10   0   6     4847.08     4767.58     90.12 o 
  -8   0   6      521.44      501.63     18.85 o 
  -6   0   6     3012.71     2791.17     51.42 o 
  -4   0   6      762.53     1052.02     28.00 o 
  -2   0   6    14370.58    13523.54    213.70 o 
   0   0   6    22322.46    22627.16    377.42 o 
   2   0   6     3780.26     3723.37     72.08 o 
   4   0   6        9.70       -9.91      9.91 o 
   6   0   6       43.91       14.44     12.07 o 
   8   0   6      251.70      226.60     33.08 o 
  10   0   6     1580.32     1685.94     68.40 o 
 -21   1   6      236.00      216.10     16.64 o 
 -19   1   6        3.58      -12.31     12.31 o 
 -17   1   6      525.35      502.46     19.05 o 
 -15   1   6     1486.93     1643.48     39.22 o 
 -13   1   6     1194.28     1261.09     24.50 o 
 -11   1   6      213.06      226.29      9.21 o 
  -9   1   6      361.31      322.20      9.72 o 
  -7   1   6     2306.18     2278.95     33.05 o 
  -5   1   6      639.41      671.14     13.97 o 
  -3   1   6     4083.72     4110.25     51.58 o 
  -1   1   6     5013.78     5163.03     60.14 o 
   1   1   6     1943.87     2047.66     31.86 o 
   3   1   6      105.26      101.64      7.80 o 
   5   1   6      264.86      244.23     10.34 o 
   7   1   6      316.95      258.65     14.60 o 
   9   1   6       90.69       81.27     14.81 o 
  11   1   6      602.95      520.13     26.44 o 
 -22   2   6      448.24      386.94     37.16 o 
 -20   2   6      864.15      828.22     28.67 o 
 -18   2   6      946.07      908.52     29.94 o 
 -16   2   6       71.30       34.81     10.53 o 
 -14   2   6      567.43      565.58     16.22 o 
 -12   2   6      804.29      810.15     21.19 o 
 -10   2   6     3158.49     3013.72     44.11 o 
  -8   2   6     6674.17     6451.60     91.45 o 
  -6   2   6     7401.73     6766.27     85.02 o 
  -4   2   6       87.44       25.10      4.93 o 
  -2   2   6      295.87      284.18      8.66 o 
   0   2   6      209.65      170.28      7.71 o 
   2   2   6     2017.91     1954.18     28.44 o 
   4   2   6     4832.36     4878.72     68.68 o 
   6   2   6     2234.99     2158.91     39.43 o 
   8   2   6      238.24      208.51     16.31 o 
  10   2   6      154.36      152.83     21.91 o 
 -21   3   6      187.73      138.75     18.61 o 
 -19   3   6      469.96      427.98     21.94 o 
 -17   3   6     1742.15     1724.15     44.37 o 
 -15   3   6      521.12      618.35     19.65 o 
 -13   3   6       38.37       24.52      8.00 o 
 -11   3   6     2907.36     3025.45     44.47 o 
  -9   3   6     1233.26     1095.85     20.47 o 
  -7   3   6     2040.58     1866.80     34.06 o 
  -5   3   6     1516.16     1331.57     22.21 o 
  -3   3   6     1732.75     1851.29     28.97 o 
  -1   3   6     1402.70     1525.38     22.20 o 
   1   3   6     1638.14     1711.34     25.37 o 
   3   3   6      199.26      217.90      9.63 o 
   5   3   6     1725.37     1785.59     32.65 o 
   7   3   6      631.24      605.05     18.38 o 
   9   3   6      449.04      426.42     19.83 o 
  11   3   6      424.09      373.36     25.94 o 
 -20   4   6       85.76       42.81     20.90 o 
 -18   4   6      175.01      131.89     16.35 o 
 -16   4   6      312.30      316.36     20.28 o 
 -14   4   6      692.83      731.13     19.46 o 
 -12   4   6      380.57      314.92     12.13 o 
 -10   4   6      232.19      227.64      9.70 o 
  -8   4   6     1156.76     1095.30     20.16 o 
  -6   4   6     2111.54     1883.93     32.28 o 
  -4   4   6      263.47      244.83      9.72 o 
  -2   4   6        2.62       -5.60      5.60 o 
   0   4   6        4.24       -6.21      6.21 o 
   2   4   6      835.05      857.70     18.03 o 
   4   4   6     1867.27     1929.32     36.84 o 
   6   4   6      628.74      642.24     19.24 o 
   8   4   6      140.01      124.51     11.51 o 
  10   4   6       56.22       45.15     14.48 o 
 -21   5   6      646.11      626.69     28.76 o 
 -19   5   6      983.57      968.44     30.13 o 
 -17   5   6     1399.91     1279.69     47.00 o 
 -15   5   6       23.12       25.60     14.00 o 
 -13   5   6       62.17       33.98     10.02 o 
 -11   5   6     2063.08     2200.93     36.21 o 
  -9   5   6     1668.05     1579.11     27.43 o 
  -7   5   6    12294.03    12364.29    160.62 o 
  -5   5   6     4454.38     4357.49     62.35 o 
  -3   5   6     1526.75     1447.86     24.29 o 
  -1   5   6      123.93       91.64      7.99 o 
   1   5   6      232.90      224.50     10.00 o 
   3   5   6     1879.64     2028.55     33.54 o 
   5   5   6     3012.65     3113.20     52.33 o 
   7   5   6     2013.55     2025.84     39.57 o 
   9   5   6      583.13      502.83     20.69 o 
 -20   6   6      328.14      277.62     20.46 o 
 -18   6   6        0.70        0.19     15.14 o 
 -16   6   6      888.23      944.99     32.54 o 
 -14   6   6      320.86      328.16     17.62 o 
 -12   6   6      359.96      367.94     16.86 o 
 -10   6   6      929.27      890.35     21.40 o 
  -8   6   6      300.46      249.01     12.23 o 
  -6   6   6      863.15      797.27     19.56 o 
  -4   6   6      199.38      217.15      9.49 o 
  -2   6   6     3267.28     3245.53     66.81 o 
   0   6   6       59.05       56.78      8.26 o 
   2   6   6       20.98       -8.13      8.13 o 
   4   6   6      802.40      858.57     24.07 o 
   6   6   6     1355.80     1357.15     32.67 o 
   8   6   6      194.45      209.44     17.85 o 
  10   6   6      210.64      208.22     17.22 o 
 -19   7   6      146.55      149.45     18.77 o 
 -17   7   6      721.56      794.25     31.03 o 
 -15   7   6     2366.59     2605.62     77.44 o 
 -13   7   6      882.77      881.85     25.99 o 
 -11   7   6      546.34      598.36     20.74 o 
  -9   7   6        2.25       -7.79      7.79 o 
  -7   7   6      339.55      383.65     14.15 o 
  -5   7   6     1818.16     1811.52     32.47 o 
  -3   7   6     2123.00     2241.72     36.65 o 
  -1   7   6      666.92      712.29     16.57 o 
   1   7   6     5367.36     5681.33     85.29 o 
   3   7   6      166.40      157.80     14.92 o 
   5   7   6       87.92       54.74     14.27 o 
   7   7   6       12.81      -13.65     13.65 o 
   9   7   6      342.63      333.69     20.30 o 
 -18   8   6      212.65      180.71     19.77 o 
 -16   8   6      804.51      883.78     33.40 o 
 -14   8   6     1281.23     1324.17     38.23 o 
 -12   8   6     1180.55     1234.98     32.00 o 
 -10   8   6      189.02      140.01     15.08 o 
  -8   8   6       24.72       -6.62      9.18 o 
  -6   8   6        9.68        7.68      9.08 o 
  -4   8   6       52.13       47.53     10.08 o 
  -2   8   6     2045.18     1988.19     39.97 o 
   0   8   6     4921.73     5302.72     84.12 o 
   2   8   6      397.64      400.73     19.66 o 
   4   8   6      140.07       95.09     16.19 o 
   6   8   6      159.29      113.24     16.43 o 
   8   8   6       34.08       28.66     15.78 o 
 -17   9   6       31.92       25.64     17.89 o 
 -15   9   6       30.33      -17.28     17.28 o 
 -13   9   6       29.97       19.76     16.09 o 
 -11   9   6      391.75      365.45     18.71 o 
  -9   9   6      742.21      807.29     25.45 o 
  -7   9   6     1151.10     1305.15     30.67 o 
  -5   9   6      211.45      246.53     19.35 o 
  -3   9   6      297.04      230.65     16.04 o 
  -1   9   6      267.69      268.09     16.66 o 
   1   9   6     1402.19     1418.23     34.95 o 
   3   9   6      661.87      658.70     28.64 o 
   5   9   6       57.36       52.88     18.31 o 
   7   9   6       62.28       41.59     18.37 o 
 -16  10   6      251.05      240.95     23.70 o 
 -14  10   6      615.15      625.60     29.70 o 
 -12  10   6      218.14      192.35     18.35 o 
 -10  10   6      475.33      448.19     20.66 o 
  -8  10   6     1061.70     1074.93     34.06 o 
  -6  10   6      185.92      135.70     19.65 o 
  -4  10   6      540.50      498.41     23.87 o 
  -2  10   6     1028.79     1019.99     30.01 o 
   0  10   6      434.99      485.98     24.44 o 
   2  10   6      418.78      436.93     25.75 o 
   4  10   6      921.89      785.82     50.88 o 
   6  10   6       28.72       11.49     18.70 o 
 -15  11   6       10.16      -14.47     19.00 o 
 -13  11   6       63.55       38.17     19.48 o 
 -11  11   6       16.94        3.90     15.73 o 
  -9  11   6       18.77       30.20     15.85 o 
  -7  11   6       12.36        0.60     18.60 o 
  -5  11   6       82.01       61.84     17.84 o 
  -3  11   6       32.90       -9.40     15.16 o 
  -1  11   6      465.97      421.03     22.29 o 
   1  11   6        1.71        6.13     17.17 o 
   3  11   6      587.05      562.25     36.54 o 
   5  11   6        1.54       34.46     20.40 o 
 -14  12   6       98.73      104.37     26.57 o 
 -12  12   6       95.27       47.79     20.67 o 
 -10  12   6      378.29      438.43     26.11 o 
  -8  12   6     1836.67     2002.63     69.22 o 
  -6  12   6      997.71     1106.32     38.99 o 
  -4  12   6      359.98      424.44     25.43 o 
  -2  12   6       50.80        8.57     17.95 o 
   0  12   6       11.06      -22.65     22.65 o 
   2  12   6       95.69       77.18     22.04 o 
   4  12   6     1271.12     1423.33     69.02 o 
 -11  13   6       66.28       17.15     23.72 o 
  -9  13   6      194.97      246.68     23.79 o 
  -7  13   6      886.00     1075.32     47.31 o 
  -5  13   6      162.46      153.65     21.35 o 
  -3  13   6        0.46      -18.65     18.65 o 
  -1  13   6       32.99       96.64     28.43 o 
   1  13   6        0.42      -24.21     24.21 o 
  -6  14   6        9.29      -19.79     19.81 o 
  -4  14   6       57.81       41.10     22.50 o 
 -21   1   7       32.73       18.55     14.56 o 
 -19   1   7      801.53      716.67     27.29 o 
 -17   1   7     1019.90     1038.80     33.08 o 
 -15   1   7     2462.50     2547.22     52.13 o 
 -13   1   7     1339.26     1468.92     28.74 o 
 -11   1   7      185.09      197.87      9.30 o 
  -9   1   7      722.84      797.00     17.55 o 
  -7   1   7     2142.93     2147.05     35.18 o 
  -5   1   7     2421.61     2247.86     36.58 o 
  -3   1   7     1025.75      940.47     16.22 o 
  -1   1   7     3677.12     3915.43     50.47 o 
   1   1   7      770.51      835.95     16.04 o 
   3   1   7      397.92      428.50     15.03 o 
   5   1   7      379.96      388.56     14.68 o 
   7   1   7      763.34      715.90     20.52 o 
   9   1   7      323.29      333.87     16.14 o 
 -22   2   7        5.33       -3.80     18.38 o 
 -20   2   7      212.40      205.27     18.06 o 
 -18   2   7     1493.57     1489.84     41.34 o 
 -16   2   7     3616.82     3731.43     81.84 o 
 -14   2   7        2.43        4.72     10.72 o 
 -12   2   7      285.12      256.26     10.76 o 
 -10   2   7        5.68        0.05      6.87 o 
  -8   2   7        9.58        3.39      7.02 o 
  -6   2   7     4749.07     4655.14     63.06 o 
  -4   2   7     8296.85     7985.55     96.90 o 
  -2   2   7     1123.15     1065.67     18.15 o 
   0   2   7      190.20      177.55      8.51 o 
   2   2   7       32.44       20.55      7.95 o 
   4   2   7       54.04       48.29     10.08 o 
   6   2   7      150.89      118.04     11.07 o 
   8   2   7      552.97      476.95     19.92 o 
  10   2   7     1147.65     1121.91     40.66 o 
 -21   3   7      152.99      113.54     16.83 o 
 -19   3   7      113.22       79.79     16.54 o 
 -17   3   7       50.58       47.40     15.91 o 
 -15   3   7      307.42      294.88     15.22 o 
 -13   3   7       58.94       50.11      9.98 o 
 -11   3   7     2386.71     2347.53     36.98 o 
  -9   3   7     5904.03     5844.38     84.61 o 
  -7   3   7     1403.29     1281.63     24.27 o 
  -5   3   7       77.16       54.30      7.49 o 
  -3   3   7     1892.00     1823.06     27.96 o 
  -1   3   7      978.04     1019.29     19.09 o 
   1   3   7     2597.54     2733.25     37.99 o 
   3   3   7     3986.65     4047.77     64.56 o 
   5   3   7      882.03      883.37     22.16 o 
   7   3   7       53.10       17.18     11.74 o 
   9   3   7      103.34       79.15     16.59 o 
 -20   4   7      197.75      202.22     18.72 o 
 -18   4   7      447.00      399.56     22.30 o 
 -16   4   7      120.97      143.93     17.48 o 
 -14   4   7      328.20      298.51     15.23 o 
 -12   4   7     2281.28     2404.71     39.94 o 
 -10   4   7     7445.20     7519.79    103.82 o 
  -8   4   7     4972.44     4890.31     73.48 o 
  -6   4   7      685.18      694.47     15.82 o 
  -4   4   7        2.48       -6.28      6.28 o 
  -2   4   7        5.03       -6.98      6.98 o 
   0   4   7      742.90      770.93     18.54 o 
   2   4   7     4722.18     4803.91     75.67 o 
   4   4   7     1843.81     1768.07     37.98 o 
   6   4   7     1480.38     1414.79     33.01 o 
   8   4   7       43.03       31.33     13.32 o 
 -21   5   7       23.31       27.11     18.28 o 
 -19   5   7      397.32      334.12     21.77 o 
 -17   5   7      301.36      351.06     22.12 o 
 -15   5   7      156.00      138.26     14.89 o 
 -13   5   7       34.89       17.57     11.17 o 
 -11   5   7      918.16      971.13     28.25 o 
  -9   5   7      736.42      709.08     19.52 o 
  -7   5   7      163.04      167.83     10.52 o 
  -5   5   7      649.49      625.66     16.09 o 
  -3   5   7     2596.01     2724.05     43.91 o 
  -1   5   7        4.85       -8.08      8.08 o 
   1   5   7     1274.90     1232.63     26.87 o 
   3   5   7        3.17      -11.35     11.71 o 
   5   5   7       37.26        8.26     13.15 o 
   7   5   7       39.88       30.92     12.89 o 
   9   5   7      121.83       83.28     15.60 o 
 -20   6   7      222.25      208.00     20.01 o 
 -18   6   7      624.46      671.14     29.11 o 
 -16   6   7     1262.86     1367.32     41.33 o 
 -14   6   7      258.41      274.92     16.79 o 
 -12   6   7      369.32      363.06     17.59 o 
 -10   6   7      850.39      857.35     27.36 o 
  -8   6   7     1414.58     1379.81     35.34 o 
  -6   6   7     3089.45     3077.35     47.67 o 
  -4   6   7     1766.46     1774.99     34.27 o 
  -2   6   7       33.79        4.38      9.79 o 
   0   6   7      847.41      728.72     24.30 o 
   2   6   7     2205.51     2295.58     47.67 o 
   4   6   7       92.25       79.09     13.86 o 
   6   6   7      728.54      663.92     24.77 o 
   8   6   7      221.15      185.75     17.85 o 
 -19   7   7       26.21       13.14     16.87 o 
 -17   7   7      140.07      111.78     19.21 o 
 -15   7   7        1.74      -15.37     15.37 o 
 -13   7   7      190.55      138.26     15.57 o 
 -11   7   7      933.87      933.43     27.37 o 
  -9   7   7      447.98      449.85     22.78 o 
  -7   7   7        3.08        8.33      9.23 o 
  -5   7   7        0.92        7.68      9.06 o 
  -3   7   7       11.80      -14.00     14.00 o 
  -1   7   7     2396.23     2368.27     44.48 o 
   1   7   7      987.55      933.23     27.11 o 
   3   7   7       37.84       11.27     14.19 o 
   5   7   7        1.17      -13.97     13.97 o 
   7   7   7        3.61      -11.12     15.27 o 
 -18   8   7      288.76      265.37     22.95 o 
 -16   8   7      839.63      814.68     53.67 o 
 -14   8   7      664.09      701.74     27.77 o 
 -12   8   7      143.02      130.65     16.17 o 
 -10   8   7       74.61       33.46     13.26 o 
  -8   8   7       20.17      -13.07     13.07 o 
  -6   8   7     2544.20     2412.26     59.51 o 
  -4   8   7      827.04      784.34     24.15 o 
  -2   8   7      424.35      388.40     16.26 o 
   0   8   7      153.34       94.04     14.20 o 
   2   8   7      128.97       92.75     16.51 o 
   4   8   7       82.14       84.98     16.59 o 
   6   8   7      197.36      145.71     18.50 o 
 -17   9   7      884.32      973.55     37.78 o 
 -15   9   7      805.21      906.03     35.28 o 
 -13   9   7      549.50      631.23     25.41 o 
 -11   9   7       82.36       10.58     14.16 o 
  -9   9   7        4.76      -13.84     13.84 o 
  -7   9   7       49.65       21.61     14.69 o 
  -5   9   7     2551.68     2844.42     87.84 o 
  -3   9   7     3061.62     3477.76     66.17 o 
  -1   9   7      524.93      545.95     22.81 o 
   1   9   7       56.56       33.57     17.44 o 
   3   9   7       40.64       -5.62     17.69 o 
   5   9   7        1.30       -1.42     18.11 o 
 -16  10   7       74.98       36.38     19.76 o 
 -14  10   7       75.85       50.38     20.03 o 
 -12  10   7      157.67      166.60     18.51 o 
 -10  10   7      238.08      277.04     20.25 o 
  -8  10   7      127.06      104.91     18.70 o 
  -6  10   7       11.81      -15.60     15.60 o 
  -4  10   7      141.61      157.68     17.67 o 
  -2  10   7      122.01       67.48     16.51 o 
   0  10   7        2.30      -11.71     18.03 o 
   2  10   7     1227.00     1311.44     46.13 o 
   4  10   7      155.17      147.20     22.36 o 
 -15  11   7       98.31      117.40     24.20 o 
 -13  11   7      333.64      422.03     27.90 o 
 -11  11   7      354.37      410.56     25.44 o 
  -9  11   7     1495.22     1739.28     69.90 o 
  -7  11   7      586.72      634.70     30.59 o 
  -5  11   7      170.77      134.97     20.15 o 
  -3  11   7        5.58      -16.92     16.92 o 
  -1  11   7       85.22       90.74     23.88 o 
   1  11   7      145.75      155.61     23.45 o 
   3  11   7     1597.21     1636.51     57.26 o 
 -12  12   7      250.94      293.87     31.17 o 
 -10  12   7       69.83       90.79     20.20 o 
  -8  12   7      182.14      167.22     22.63 o 
  -6  12   7        4.92      -17.35     17.35 o 
  -4  12   7        0.47       11.71     19.69 o 
  -2  12   7        2.20      -21.68     24.19 o 
   0  12   7        1.84      -23.75     23.75 o 
  -9  13   7      337.41      388.38     30.10 o 
  -7  13   7      181.29      197.01     23.37 o 
  -5  13   7       92.65       54.88     22.42 o 
  -3  13   7      136.93      137.64     31.77 o 
 -22   0   8      178.58      135.09     31.41 o 
 -20   0   8      799.60      726.65     45.36 o 
 -18   0   8     2491.11     2767.11     92.19 o 
 -16   0   8     1416.51     1426.29     50.51 o 
 -14   0   8     1919.54     1887.59     69.92 o 
 -12   0   8     2476.44     2451.68     57.77 o 
 -10   0   8     1542.15     1402.80     38.33 o 
  -8   0   8     5850.78     5377.43    111.46 o 
  -6   0   8     6111.71     5641.23    116.55 o 
  -4   0   8     2043.03     1879.71     39.51 o 
  -2   0   8     1121.18     1053.36     29.21 o 
   0   0   8      250.43      200.29     16.40 o 
   2   0   8      343.29      311.75     21.57 o 
   4   0   8      512.17      408.98     26.21 o 
   6   0   8     1383.11     1364.64     48.50 o 
   8   0   8      822.91      714.47     35.29 o 
 -21   1   8      284.54      287.44     22.42 o 
 -19   1   8      633.19      623.40     26.92 o 
 -17   1   8      826.07      852.10     36.72 o 
 -15   1   8      298.60      307.02     17.74 o 
 -13   1   8     2153.00     2272.88     45.37 o 
 -11   1   8        3.12       -7.43      7.43 o 
  -9   1   8      728.94      692.66     18.20 o 
  -7   1   8     2817.16     2844.36     45.40 o 
  -5   1   8     1258.54     1289.07     23.54 o 
  -3   1   8        2.25        2.26      6.77 o 
  -1   1   8      151.30      110.93      9.50 o 
   1   1   8      206.63      180.39     12.95 o 
   3   1   8       39.06       33.02     12.66 o 
   5   1   8      104.36       92.50     13.80 o 
   7   1   8      717.84      688.90     23.68 o 
 -22   2   8      101.66        6.05     46.51 o 
 -20   2   8        7.17       -9.41     15.98 o 
 -18   2   8      211.67      170.99     22.14 o 
 -16   2   8      782.94      836.28     27.38 o 
 -14   2   8     2964.43     3291.17     65.73 o 
 -12   2   8      297.18      265.45     13.45 o 
 -10   2   8     1700.42     1693.95     32.67 o 
  -8   2   8      193.06      186.41     12.61 o 
  -6   2   8      767.95      724.50     22.04 o 
  -4   2   8        2.91       -6.90      6.90 o 
  -2   2   8     2298.86     2324.97     35.69 o 
   0   2   8     1950.48     1965.70     33.13 o 
   2   2   8     1664.09     1653.21     38.37 o 
   4   2   8      787.41      760.40     25.80 o 
   6   2   8       12.31      -11.95     11.95 o 
   8   2   8        6.60       -4.63     12.84 o 
 -21   3   8      114.86       59.74     17.35 o 
 -19   3   8      216.05      189.50     19.80 o 
 -17   3   8      524.92      506.02     24.65 o 
 -15   3   8      142.93      153.38     14.88 o 
 -13   3   8       15.53      -12.31     12.31 o 
 -11   3   8     1511.14     1505.78     34.93 o 
  -9   3   8     1958.62     1936.03     43.54 o 
  -7   3   8     1187.08     1274.42     23.07 o 
  -5   3   8     1083.95     1080.60     23.46 o 
  -3   3   8      172.75      170.44      9.78 o 
  -1   3   8       98.93       89.99      9.94 o 
   1   3   8     2185.73     2254.93     45.92 o 
   3   3   8     1144.18     1180.96     30.32 o 
   5   3   8      112.92      132.55     14.40 o 
   7   3   8      170.50      144.45     16.76 o 
 -20   4   8        3.43        3.70     16.53 o 
 -18   4   8       51.83       41.13     17.13 o 
 -16   4   8        4.53       -6.35     15.07 o 
 -14   4   8      727.05      767.53     38.08 o 
 -12   4   8      152.95      147.87     14.24 o 
 -10   4   8       93.36       70.71     10.10 o 
  -8   4   8        6.50       -1.83      7.92 o 
  -6   4   8      553.89      524.83     15.16 o 
  -4   4   8      213.79      221.96     11.00 o 
  -2   4   8      612.76      630.29     17.75 o 
   0   4   8       81.37       60.79     12.25 o 
   2   4   8      343.32      393.93     19.57 o 
   4   4   8      387.68      363.77     20.37 o 
   6   4   8        0.54      -13.34     13.34 o 
 -19   5   8        3.26      -16.72     16.72 o 
 -17   5   8      405.66      399.70     32.09 o 
 -15   5   8     1345.88     1454.30     35.35 o 
 -13   5   8     1322.18     1426.41     43.90 o 
 -11   5   8     2171.87     2244.54     43.58 o 
  -9   5   8      667.79      631.27     19.98 o 
  -7   5   8      279.91      246.49     12.62 o 
  -5   5   8      810.34      862.05     22.00 o 
  -3   5   8      224.68      236.76     13.27 o 
  -1   5   8      156.59      118.49     12.66 o 
   1   5   8     4566.03     4862.63     99.11 o 
   3   5   8     1225.03     1337.55     46.88 o 
   5   5   8      405.84      368.55     19.94 o 
   7   5   8        3.55      -13.65     13.96 o 
 -20   6   8       77.95       43.30     19.09 o 
 -18   6   8      322.73      326.51     23.10 o 
 -16   6   8      267.12      276.90     22.17 o 
 -14   6   8      497.71      501.71     21.28 o 
 -12   6   8      940.41      952.10     26.47 o 
 -10   6   8       45.30       52.22     12.02 o 
  -8   6   8      289.31      291.25     13.28 o 
  -6   6   8     1134.82     1069.52     25.79 o 
  -4   6   8       88.13       54.61     11.19 o 
  -2   6   8      549.55      558.36     18.76 o 
   0   6   8     1595.64     1760.02     46.12 o 
   2   6   8      315.25      360.26     19.28 o 
   4   6   8       19.52      -11.81     13.65 o 
   6   6   8      276.14      258.36     20.31 o 
 -19   7   8      649.89      695.78     35.23 o 
 -17   7   8     1159.24     1275.02     53.43 o 
 -15   7   8      106.54       98.32     18.41 o 
 -13   7   8       25.20      -13.67     13.67 o 
 -11   7   8       31.75       15.92     13.14 o 
  -9   7   8      263.42      298.99     16.58 o 
  -7   7   8     3187.13     3284.60     57.11 o 
  -5   7   8     1661.57     1645.61     47.90 o 
  -3   7   8      647.04      677.56     20.26 o 
  -1   7   8       23.48        0.93     12.22 o 
   1   7   8        1.37      -13.19     13.19 o 
   3   7   8       68.29       62.37     16.15 o 
   5   7   8      787.77      768.62     42.36 o 
 -18   8   8      254.44      317.05     24.86 o 
 -16   8   8      428.08      412.35     26.39 o 
 -14   8   8       40.24       16.96     15.91 o 
 -12   8   8      163.69      103.92     15.32 o 
 -10   8   8       21.46       -6.26     17.84 o 
  -8   8   8      721.40      743.87     31.78 o 
  -6   8   8     1377.52     1447.57     36.64 o 
  -4   8   8     2003.89     2172.16     44.91 o 
  -2   8   8       39.53       30.75     13.61 o 
   0   8   8        0.90      -14.70     14.70 o 
   2   8   8        8.45      -10.39     15.71 o 
   4   8   8       15.53      -16.39     16.39 o 
 -17   9   8       37.31        2.76     19.48 o 
 -15   9   8      198.49      151.22     22.77 o 
 -13   9   8      378.82      413.13     23.36 o 
 -11   9   8      108.64       93.10     21.34 o 
  -9   9   8       11.56      -15.65     15.65 o 
  -7   9   8       94.77       99.91     18.08 o 
  -5   9   8       57.18       47.27     15.93 o 
  -3   9   8       73.44       19.64     15.46 o 
  -1   9   8       76.56       50.82     15.60 o 
   1   9   8      372.32      386.58     23.17 o 
   3   9   8      136.56       95.87     19.29 o 
 -16  10   8      155.48       82.55     31.45 o 
 -14  10   8      150.52      183.72     26.48 o 
 -12  10   8      200.87      265.83     22.92 o 
 -10  10   8      465.41      479.69     34.33 o 
  -8  10   8      414.42      338.99     24.37 o 
  -6  10   8      291.15      280.25     22.35 o 
  -4  10   8      373.24      380.94     24.57 o 
  -2  10   8      165.04      193.05     26.36 o 
   0  10   8      201.64      201.51     24.28 o 
   2  10   8      165.15       79.92     32.66 o 
 -13  11   8       21.28       57.19     25.34 o 
 -11  11   8        2.27      -16.77     18.13 o 
  -9  11   8       72.64       12.42     19.98 o 
  -7  11   8       46.80       24.69     18.39 o 
  -5  11   8        0.28      -13.03     18.82 o 
  -3  11   8        9.59      -13.14     25.27 o 
  -1  11   8       33.03       41.72     28.74 o 
 -10  12   8      157.71      154.86     22.83 o 
  -8  12   8       24.60       -5.07     18.69 o 
  -6  12   8        0.95      -19.66     19.66 o 
  -4  12   8       93.34      102.78     30.52 o 
  -2  12   8      282.49      259.34     75.36 o 
 -21   1   9      295.07      296.64     22.07 o 
 -19   1   9      395.42      386.14     23.80 o 
 -17   1   9      409.95      408.58     26.97 o 
 -15   1   9     1721.78     1875.71     41.53 o 
 -13   1   9       22.78       42.31     13.28 o 
 -11   1   9      101.31       49.58     10.33 o 
  -9   1   9     2688.21     2796.85     45.89 o 
  -7   1   9     1949.38     2085.71     40.78 o 
  -5   1   9     2118.29     2271.24     38.98 o 
  -3   1   9      311.72      333.51     13.99 o 
  -1   1   9      226.83      258.89     15.23 o 
   1   1   9        5.90      -13.09     13.09 o 
   3   1   9     1733.83     1815.21     42.93 o 
   5   1   9      703.71      643.88     24.03 o 
 -20   2   9      184.42      216.91     20.64 o 
 -18   2   9       11.07      -15.75     16.58 o 
 -16   2   9       43.44       12.68     15.13 o 
 -14   2   9        7.70       13.40     13.42 o 
 -12   2   9      440.26      422.63     18.72 o 
 -10   2   9      619.35      560.68     17.17 o 
  -8   2   9     2505.98     2494.76     44.64 o 
  -6   2   9     1375.47     1363.16     28.71 o 
  -4   2   9      128.86      105.13     11.03 o 
  -2   2   9     1058.19     1167.85     26.98 o 
   0   2   9      209.59      203.51     17.20 o 
   2   2   9     1538.35     1576.12     37.31 o 
   4   2   9      829.30      857.27     26.84 o 
   6   2   9      552.55      511.99     22.09 o 
 -21   3   9       63.00       47.14     18.23 o 
 -19   3   9       52.44       -0.59     17.11 o 
 -17   3   9      611.80      685.17     29.39 o 
 -15   3   9     1534.82     1660.95     39.17 o 
 -13   3   9     1214.69     1298.62     31.38 o 
 -11   3   9       24.23       13.20     12.42 o 
  -9   3   9       16.20       -6.51      9.32 o 
  -7   3   9        1.37       -9.16      9.16 o 
  -5   3   9      246.79      253.48     13.81 o 
  -3   3   9     1619.38     1770.00     32.95 o 
  -1   3   9     1647.56     1734.63     37.18 o 
   1   3   9       88.21       85.69     14.83 o 
   3   3   9      162.69      130.63     15.55 o 
   5   3   9      127.87       85.34     17.75 o 
 -20   4   9        3.00        2.40     17.59 o 
 -18   4   9      321.13      338.72     23.81 o 
 -16   4   9     2043.08     2361.85     50.01 o 
 -14   4   9     1193.31     1382.19     35.84 o 
 -12   4   9      475.83      517.84     25.18 o 
 -10   4   9      146.94      148.44     11.06 o 
  -8   4   9       34.72        8.15      9.82 o 
  -6   4   9      280.36      269.06     14.10 o 
  -4   4   9      824.67      833.84     22.70 o 
  -2   4   9      529.46      547.39     20.05 o 
   0   4   9     2463.95     2638.82     56.85 o 
   2   4   9     1171.84     1205.12     34.65 o 
   4   4   9        9.18       -3.54     15.27 o 
 -19   5   9       19.97       -9.91     16.34 o 
 -17   5   9      119.42       64.59     22.47 o 
 -15   5   9      403.48      427.47     23.26 o 
 -13   5   9        7.07      -12.75     12.75 o 
 -11   5   9      314.49      300.70     17.15 o 
  -9   5   9      428.85      466.78     18.75 o 
  -7   5   9      232.76      252.50     14.42 o 
  -5   5   9       74.73       63.13     11.93 o 
  -3   5   9     1010.79     1009.77     26.12 o 
  -1   5   9      190.98      221.15     21.96 o 
   1   5   9       20.32       16.21     14.96 o 
   3   5   9      199.49      162.72     17.90 o 
   5   5   9      315.64      304.53     38.44 o 
 -18   6   9      307.76      343.19     25.00 o 
 -16   6   9      222.63      255.91     21.54 o 
 -14   6   9      102.36      101.68     18.37 o 
 -12   6   9      609.42      569.34     21.60 o 
 -10   6   9      516.66      571.95     22.76 o 
  -8   6   9      948.11     1080.33     32.67 o 
  -6   6   9      884.07      898.12     24.33 o 
  -4   6   9      548.49      569.44     19.78 o 
  -2   6   9      156.36      199.08     16.75 o 
   0   6   9      127.71      154.63     17.48 o 
   2   6   9      603.34      619.11     35.78 o 
   4   6   9      475.53      418.50     23.05 o 
 -19   7   9       12.53       -3.49     57.48 o 
 -17   7   9      134.64      130.29     21.38 o 
 -15   7   9      372.40      396.85     22.74 o 
 -13   7   9        1.53        0.37     15.29 o 
 -11   7   9        1.68      -14.90     14.90 o 
  -9   7   9      280.48      233.82     18.47 o 
  -7   7   9      145.63      105.43     15.51 o 
  -5   7   9      117.27       91.00     14.50 o 
  -3   7   9      295.71      346.81     21.93 o 
  -1   7   9       48.53       20.47     15.05 o 
   1   7   9      112.50       85.05     16.78 o 
   3   7   9        0.92      -15.03     16.16 o 
 -18   8   9      116.74       39.10     60.33 o 
 -16   8   9       89.78       49.24     29.87 o 
 -14   8   9        1.79      -16.93     16.93 o 
 -12   8   9      129.57      131.21     19.64 o 
 -10   8   9      168.14      165.46     20.39 o 
  -8   8   9      501.18      519.14     25.29 o 
  -6   8   9      829.08      859.78     28.48 o 
  -4   8   9      242.67      183.65     17.28 o 
  -2   8   9        4.87      -14.55     14.55 o 
   0   8   9        1.46      -14.61     16.20 o 
   2   8   9      152.65      124.41     20.66 o 
 -15   9   9        7.03      -21.34     21.34 o 
 -13   9   9       43.29       57.71     19.12 o 
 -11   9   9      390.79      393.85     26.44 o 
  -9   9   9      907.01      995.64     36.13 o 
  -7   9   9      707.96      827.14     32.48 o 
  -5   9   9      332.85      346.71     24.96 o 
  -3   9   9        3.68      -19.99     19.99 o 
  -1   9   9        2.35      -18.96     18.96 o 
   1   9   9        5.39      -19.89     19.89 o 
 -14  10   9       88.80       90.64     24.78 o 
 -12  10   9       14.31       25.81     18.51 o 
 -10  10   9       62.77        6.97     18.64 o 
  -8  10   9      242.31      204.13     22.00 o 
  -6  10   9       18.03       29.49     19.78 o 
  -4  10   9       81.05       85.80     27.99 o 
  -2  10   9      368.52      382.47     32.53 o 
 -11  11   9       58.10       34.26     20.72 o 
  -9  11   9        8.86       -7.85     19.00 o 
  -7  11   9        1.11       -8.57     19.95 o 
  -5  11   9      355.79      401.86     35.79 o 
 -20   0  10       19.93       -7.25     25.95 o 
 -18   0  10       72.94       52.58     27.24 o 
 -16   0  10       17.13      -21.70     21.70 o 
 -14   0  10      934.64     1049.16     41.38 o 
 -12   0  10      255.67      220.04     22.44 o 
 -10   0  10     2861.74     2911.46     86.44 o 
  -8   0  10     2163.68     2084.55     59.10 o 
  -6   0  10      425.81      393.04     22.28 o 
  -4   0  10        8.45      -15.39     15.39 o 
  -2   0  10      445.94      386.96     33.60 o 
   0   0  10       12.30      -16.73     20.92 o 
   2   0  10     1213.32     1221.15     50.41 o 
   4   0  10     2284.72     2152.18    133.72 o 
 -21   1  10        0.31       28.83     37.72 o 
 -19   1  10       39.89        7.99     18.17 o 
 -17   1  10      187.50       94.82     18.86 o 
 -15   1  10        9.19      -14.54     14.54 o 
 -13   1  10      488.38      510.08     20.81 o 
 -11   1  10      439.31      481.19     23.60 o 
  -9   1  10      708.66      751.11     27.50 o 
  -7   1  10        5.06       -1.48     11.16 o 
  -5   1  10      401.35      380.00     18.63 o 
  -3   1  10      401.34      378.31     18.60 o 
  -1   1  10        0.21      -13.93     13.93 o 
   1   1  10     1124.64     1175.10     34.61 o 
   3   1  10      487.92      498.34     23.45 o 
 -20   2  10       67.38       83.33     19.42 o 
 -18   2  10      686.50      833.84     33.69 o 
 -16   2  10      564.32      612.13     27.47 o 
 -14   2  10     1372.60     1633.78     46.76 o 
 -12   2  10      367.12      359.46     21.16 o 
 -10   2  10        7.70      -14.17     14.17 o 
  -8   2  10      422.75      408.24     16.95 o 
  -6   2  10     1584.93     1701.78     34.69 o 
  -4   2  10     1771.50     1849.70     38.82 o 
  -2   2  10      610.42      592.44     32.28 o 
   0   2  10       56.75       36.50     15.66 o 
   2   2  10       42.58       37.06     15.81 o 
 -19   3  10      108.52      109.38     20.67 o 
 -17   3  10      204.43      234.44     21.26 o 
 -15   3  10      370.28      393.87     20.82 o 
 -13   3  10     1059.00     1197.63     33.94 o 
 -11   3  10       65.90       47.82     16.51 o 
  -9   3  10       26.24       -5.18     12.61 o 
  -7   3  10      561.56      547.13     20.95 o 
  -5   3  10      314.74      312.75     15.37 o 
  -3   3  10      169.12      188.83     16.48 o 
  -1   3  10      225.13      248.81     22.59 o 
   1   3  10      580.21      583.93     27.78 o 
   3   3  10      169.11      160.06     18.50 o 
 -20   4  10        0.25      -37.07     37.07 o 
 -18   4  10      199.28      186.15     22.56 o 
 -16   4  10       92.78       74.97     18.15 o 
 -14   4  10      397.37      379.48     22.12 o 
 -12   4  10        8.10       35.45     17.68 o 
 -10   4  10        1.74       -8.15     12.60 o 
  -8   4  10        1.89      -11.00     11.00 o 
  -6   4  10      338.40      362.10     17.01 o 
  -4   4  10      158.66      172.48     15.49 o 
  -2   4  10      124.69      109.42     16.52 o 
   0   4  10       19.46       22.11     15.73 o 
   2   4  10        1.52      -16.42     16.42 o 
 -19   5  10      206.66      230.04     22.03 o 
 -17   5  10      759.83      891.95     49.47 o 
 -15   5  10      656.65      651.47     30.63 o 
 -13   5  10      564.92      554.88     28.08 o 
 -11   5  10        3.18      -14.65     14.65 o 
  -9   5  10       32.53      -13.14     13.14 o 
  -7   5  10     1031.17     1175.04     28.73 o 
  -5   5  10     1993.40     2275.28     46.33 o 
  -3   5  10     1212.01     1384.27     40.17 o 
  -1   5  10       83.54       91.41     17.06 o 
   1   5  10       43.18       23.96     17.14 o 
 -18   6  10      144.72      158.68     24.95 o 
 -16   6  10      321.90      307.08     25.32 o 
 -14   6  10       12.31        9.75     16.14 o 
 -12   6  10      323.32      276.63     19.79 o 
 -10   6  10      421.46      428.82     23.24 o 
  -8   6  10       22.93       11.54     15.63 o 
  -6   6  10      326.29      440.59     20.58 o 
  -4   6  10     1043.30     1210.96     38.65 o 
  -2   6  10       57.76       74.55     17.08 o 
   0   6  10      183.79      168.42     19.32 o 
 -17   7  10       64.48       84.57     28.27 o 
 -15   7  10       13.82       11.56     19.29 o 
 -13   7  10      238.68      271.29     23.13 o 
 -11   7  10      986.69     1134.24     36.56 o 
  -9   7  10      875.24      991.52     31.77 o 
  -7   7  10      235.07      245.16     19.55 o 
  -5   7  10       15.28        9.86     17.21 o 
  -3   7  10       10.56      -13.73     15.15 o 
  -1   7  10       36.95        7.88     16.17 o 
 -16   8  10       16.04       26.30     22.33 o 
 -14   8  10      148.77      155.12     23.43 o 
 -12   8  10      353.81      407.62     26.24 o 
 -10   8  10      428.39      505.80     32.66 o 
  -8   8  10      295.34      315.51     21.07 o 
  -6   8  10        9.87       13.79     19.00 o 
  -4   8  10        1.47      -18.81     18.81 o 
  -2   8  10       41.83       23.08     19.15 o 
 -13   9  10        2.54      -18.76     18.76 o 
 -11   9  10       50.79       50.44     20.24 o 
  -9   9  10        4.55        2.32     18.21 o 
  -7   9  10       23.51       26.50     18.84 o 
  -5   9  10      231.50      252.31     31.12 o 
  -3   9  10      145.80      122.62     26.80 o 
 -10  10  10      123.91      102.24     22.92 o 
  -8  10  10      127.64       86.38     23.00 o 
  -6  10  10      206.90      198.85     32.00 o 
 -19   1  11        1.14      -16.85     19.15 o 
 -17   1  11      132.54       95.61     22.03 o 
 -15   1  11      515.07      549.82     27.65 o 
 -13   1  11     1189.85     1387.88     50.04 o 
 -11   1  11      111.12       81.63     17.27 o 
  -9   1  11      245.35      226.66     17.68 o 
  -7   1  11       96.69       70.92     12.57 o 
  -5   1  11      481.31      496.86     20.81 o 
  -3   1  11      384.79      335.39     21.43 o 
  -1   1  11      137.67      134.11     19.00 o 
   1   1  11        8.03       15.03     20.22 o 
 -18   2  11        8.12      -22.39     22.39 o 
 -16   2  11      204.38      204.98     23.36 o 
 -14   2  11     1359.11     1579.01     50.93 o 
 -12   2  11      974.74     1058.15     36.26 o 
 -10   2  11       69.22       46.57     14.87 o 
  -8   2  11       95.96       50.54     15.17 o 
  -6   2  11        1.45      -13.16     13.16 o 
  -4   2  11       81.28       65.66     16.93 o 
  -2   2  11      485.27      498.89     26.72 o 
   0   2  11      675.24      681.19     27.53 o 
 -19   3  11      406.02      392.95     48.61 o 
 -17   3  11      297.18      292.12     28.86 o 
 -15   3  11        3.22      -17.78     17.78 o 
 -13   3  11      126.93      125.38     24.63 o 
 -11   3  11       28.86      -14.99     14.99 o 
  -9   3  11      899.17      919.62     30.31 o 
  -7   3  11      795.23      826.85     26.86 o 
  -5   3  11      827.68      875.43     27.05 o 
  -3   3  11       15.49       21.35     15.58 o 
  -1   3  11        2.57      -10.36     16.09 o 
 -18   4  11      400.01      440.54     39.37 o 
 -16   4  11      109.27      107.89     21.80 o 
 -14   4  11       56.67       42.99     19.01 o 
 -12   4  11       63.25       45.24     17.60 o 
 -10   4  11       50.61       15.23     14.68 o 
  -8   4  11     1060.15     1188.12     34.86 o 
  -6   4  11     1441.92     1664.19     43.09 o 
  -4   4  11      574.47      626.42     41.16 o 
  -2   4  11       49.98       40.71     17.00 o 
   0   4  11        2.08      -25.92     34.07 o 
 -17   5  11        1.11       -5.63     21.60 o 
 -15   5  11      158.70      165.76     23.08 o 
 -13   5  11      246.76      225.28     22.38 o 
 -11   5  11        7.70      -14.79     16.49 o 
  -9   5  11        0.00       -5.19     16.37 o 
  -7   5  11      194.45      197.89     25.68 o 
  -5   5  11       44.03       58.17     17.36 o 
  -3   5  11        1.20      -15.74     15.74 o 
  -1   5  11      211.10      181.40     24.21 o 
 -16   6  11      228.48      296.18     26.59 o 
 -14   6  11      175.99      212.37     24.23 o 
 -12   6  11      670.39      747.32     32.19 o 
 -10   6  11      145.79      180.16     19.72 o 
  -8   6  11      167.22      184.10     24.34 o 
  -6   6  11      180.09      174.90     24.29 o 
  -4   6  11      131.46      155.15     20.85 o 
  -2   6  11       69.54       11.74     21.41 o 
 -15   7  11        5.35      -19.88     19.88 o 
 -13   7  11        4.85      -18.02     18.02 o 
 -11   7  11      103.40      111.73     19.98 o 
  -9   7  11       40.59       58.41     18.63 o 
  -7   7  11      139.13      165.79     22.70 o 
  -5   7  11       45.70       64.23     24.00 o 
  -3   7  11       41.05       -0.26     41.73 o 
 -12   8  11      336.49      320.98     25.86 o 
 -10   8  11       77.70       84.34     19.83 o 
  -8   8  11        9.27        7.20     19.59 o 
  -6   8  11       18.46       -0.39     23.50 o 
 -16   0  12      547.87      644.74     58.22 o 
 -14   0  12      821.66      919.41     53.81 o 
 -12   0  12      265.42      259.47     30.78 o 
 -10   0  12       53.90       15.78     27.60 o 
  -8   0  12       18.32       -7.11     21.91 o 
  -6   0  12      130.44       85.22     31.06 o 
  -4   0  12      683.67      688.44     63.22 o 
 -17   1  12      198.31      214.86     25.06 o 
 -15   1  12      156.29      159.62     24.23 o 
 -13   1  12       99.16       91.27     19.73 o 
 -11   1  12       20.34      -15.24     15.24 o 
  -9   1  12      223.70      161.72     16.52 o 
  -7   1  12        7.58      -15.93     15.93 o 
  -5   1  12       49.66       14.38     17.67 o 
  -3   1  12      356.91      355.95     24.25 o 
 -16   2  12        0.59      -20.69     20.69 o 
 -14   2  12       94.37       63.21     20.58 o 
 -12   2  12      214.58      158.82     19.22 o 
 -10   2  12      389.89      393.19     21.16 o 
  -8   2  12      239.38      269.18     22.07 o 
  -6   2  12      304.32      306.44     25.41 o 
  -4   2  12       79.13       45.18     18.56 o 
 -15   3  12       33.79       -0.78     20.57 o 
 -13   3  12      242.42      173.71     22.54 o 
 -11   3  12       66.82       70.73     17.69 o 
  -9   3  12       26.78       38.66     17.65 o 
  -7   3  12      288.17      256.93     19.84 o 
  -5   3  12      212.37      263.34     23.29 o 
 -16   4  12       34.58       14.87     29.30 o 
 -14   4  12       58.99       42.64     20.55 o 
 -12   4  12       19.47      -16.12     19.14 o 
 -10   4  12       46.10       74.01     18.55 o 
  -8   4  12      136.88      140.85     20.96 o 
  -6   4  12       58.09       59.69     21.42 o 
  -4   4  12       28.69       21.65     53.42 o 
 -13   5  12      393.93      434.27     30.39 o 
 -11   5  12      222.01      231.40     22.35 o 
  -9   5  12      168.63      213.86     33.85 o 
  -7   5  12      401.53      426.33     45.48 o 
  -5   5  12      215.18      349.08     81.70 o 
 -12   6  12      225.09      278.71     26.56 o 
 -10   6  12      156.19      234.72     24.39 o 
  -8   6  12       23.13       19.57     23.48 o 
 -13   1  13      116.00      103.74     42.68 o 
 -11   1  13       64.67       47.85     26.33 o 
  -9   1  13       15.09      -31.55     42.31 o 
                                                 
